# Supplementary material for: Prospective mapping of viral mutations that escape antibodies used to treat COVID-19
Source: bioRxiv. 2020 Dec 1:2020.11.30.405472. Preprint. [Version 1] doi: 10.1101/2020.11.30.405472 (PMC7724661; doi:10.1101/2020.11.30.405472)
Supplement: Supplement 1 [file media-1.csv]

condition	site	wildtype	mutation	mut_escape	site_total_escape	site_max_escape
LY-CoV016	331	N	A	0.001093	0.04032	0.01365
LY-CoV016	331	N	D	0.002187	0.04032	0.01365
LY-CoV016	331	N	E	0.001093	0.04032	0.01365
LY-CoV016	331	N	F	0.001093	0.04032	0.01365
LY-CoV016	331	N	G	0.005493	0.04032	0.01365
LY-CoV016	331	N	H	0.001784	0.04032	0.01365
LY-CoV016	331	N	I	0.01365	0.04032	0.01365
LY-CoV016	331	N	K	0.001093	0.04032	0.01365
LY-CoV016	331	N	L	0.001093	0.04032	0.01365
LY-CoV016	331	N	M	0.001093	0.04032	0.01365
LY-CoV016	331	N	P	0.001093	0.04032	0.01365
LY-CoV016	331	N	Q	0.001167	0.04032	0.01365
LY-CoV016	331	N	R	0.001093	0.04032	0.01365
LY-CoV016	331	N	S	0.003201	0.04032	0.01365
LY-CoV016	331	N	T	0.002995	0.04032	0.01365
LY-CoV016	331	N	V	0.001093	0.04032	0.01365
LY-CoV016	332	I	A	0.001093	0.08596	0.02653
LY-CoV016	332	I	C	0.01463	0.08596	0.02653
LY-CoV016	332	I	D	0.002839	0.08596	0.02653
LY-CoV016	332	I	E	0.001321	0.08596	0.02653
LY-CoV016	332	I	F	0.001093	0.08596	0.02653
LY-CoV016	332	I	G	0.003023	0.08596	0.02653
LY-CoV016	332	I	H	0.004168	0.08596	0.02653
LY-CoV016	332	I	K	0.006986	0.08596	0.02653
LY-CoV016	332	I	L	0.005707	0.08596	0.02653
LY-CoV016	332	I	M	0.001093	0.08596	0.02653
LY-CoV016	332	I	N	0.003367	0.08596	0.02653
LY-CoV016	332	I	P	0.002255	0.08596	0.02653
LY-CoV016	332	I	Q	0.001093	0.08596	0.02653
LY-CoV016	332	I	R	0.003388	0.08596	0.02653
LY-CoV016	332	I	S	0.004096	0.08596	0.02653
LY-CoV016	332	I	T	0.001093	0.08596	0.02653
LY-CoV016	332	I	V	0.001093	0.08596	0.02653
LY-CoV016	332	I	W	0.001093	0.08596	0.02653
LY-CoV016	332	I	Y	0.02653	0.08596	0.02653
LY-CoV016	333	T	A	0.001093	0.04818	0.01342
LY-CoV016	333	T	C	0.002048	0.04818	0.01342
LY-CoV016	333	T	D	0.001093	0.04818	0.01342
LY-CoV016	333	T	E	0.001093	0.04818	0.01342
LY-CoV016	333	T	F	0.001093	0.04818	0.01342
LY-CoV016	333	T	G	0.001093	0.04818	0.01342
LY-CoV016	333	T	H	0.01342	0.04818	0.01342
LY-CoV016	333	T	K	0.001093	0.04818	0.01342
LY-CoV016	333	T	L	0.001093	0.04818	0.01342
LY-CoV016	333	T	M	0.011	0.04818	0.01342
LY-CoV016	333	T	N	0.002047	0.04818	0.01342
LY-CoV016	333	T	P	0.002643	0.04818	0.01342
LY-CoV016	333	T	Q	0.001093	0.04818	0.01342
LY-CoV016	333	T	R	0.001586	0.04818	0.01342
LY-CoV016	333	T	S	0.001093	0.04818	0.01342
LY-CoV016	333	T	V	0.001093	0.04818	0.01342
LY-CoV016	333	T	W	0.001093	0.04818	0.01342
LY-CoV016	333	T	Y	0.003394	0.04818	0.01342
LY-CoV016	334	N	A	0.001093	0.04331	0.006111
LY-CoV016	334	N	C	0.001813	0.04331	0.006111
LY-CoV016	334	N	D	0.001093	0.04331	0.006111
LY-CoV016	334	N	E	0.001093	0.04331	0.006111
LY-CoV016	334	N	F	0.005283	0.04331	0.006111
LY-CoV016	334	N	G	0.002409	0.04331	0.006111
LY-CoV016	334	N	H	0.002612	0.04331	0.006111
LY-CoV016	334	N	I	0.004132	0.04331	0.006111
LY-CoV016	334	N	K	0.003725	0.04331	0.006111
LY-CoV016	334	N	L	0.006111	0.04331	0.006111
LY-CoV016	334	N	M	0.003498	0.04331	0.006111
LY-CoV016	334	N	P	0.001093	0.04331	0.006111
LY-CoV016	334	N	Q	0.001093	0.04331	0.006111
LY-CoV016	334	N	R	0.001093	0.04331	0.006111
LY-CoV016	334	N	S	0.001093	0.04331	0.006111
LY-CoV016	334	N	T	0.001093	0.04331	0.006111
LY-CoV016	334	N	V	0.001093	0.04331	0.006111
LY-CoV016	334	N	Y	0.003889	0.04331	0.006111
LY-CoV016	335	L	A	0.001093	0.03299	0.004959
LY-CoV016	335	L	C	0.001093	0.03299	0.004959
LY-CoV016	335	L	D	0.001093	0.03299	0.004959
LY-CoV016	335	L	E	0.001093	0.03299	0.004959
LY-CoV016	335	L	F	0.001093	0.03299	0.004959
LY-CoV016	335	L	G	0.001093	0.03299	0.004959
LY-CoV016	335	L	H	0.004959	0.03299	0.004959
LY-CoV016	335	L	I	0.001093	0.03299	0.004959
LY-CoV016	335	L	K	0.002776	0.03299	0.004959
LY-CoV016	335	L	M	0.001093	0.03299	0.004959
LY-CoV016	335	L	N	0.001093	0.03299	0.004959
LY-CoV016	335	L	P	0.001093	0.03299	0.004959
LY-CoV016	335	L	Q	0.001093	0.03299	0.004959
LY-CoV016	335	L	R	0.001093	0.03299	0.004959
LY-CoV016	335	L	S	0.003893	0.03299	0.004959
LY-CoV016	335	L	T	0.001276	0.03299	0.004959
LY-CoV016	335	L	V	0.001093	0.03299	0.004959
LY-CoV016	335	L	W	0.004774	0.03299	0.004959
LY-CoV016	335	L	Y	0.001093	0.03299	0.004959
LY-CoV016	336	C	G	0.001093	0.001093	0.001093
LY-CoV016	337	P	A	0.002925	0.06509	0.02164
LY-CoV016	337	P	C	0.001093	0.06509	0.02164
LY-CoV016	337	P	D	0.001093	0.06509	0.02164
LY-CoV016	337	P	E	0.02164	0.06509	0.02164
LY-CoV016	337	P	G	0.00164	0.06509	0.02164
LY-CoV016	337	P	H	0.007034	0.06509	0.02164
LY-CoV016	337	P	K	0.001093	0.06509	0.02164
LY-CoV016	337	P	L	0.003646	0.06509	0.02164
LY-CoV016	337	P	M	0.007425	0.06509	0.02164
LY-CoV016	337	P	N	0.001093	0.06509	0.02164
LY-CoV016	337	P	Q	0.00317	0.06509	0.02164
LY-CoV016	337	P	R	0.00354	0.06509	0.02164
LY-CoV016	337	P	S	0.001093	0.06509	0.02164
LY-CoV016	337	P	T	0.00861	0.06509	0.02164
LY-CoV016	338	F	I	0.02869	0.04154	0.02869
LY-CoV016	338	F	L	0.00373	0.04154	0.02869
LY-CoV016	338	F	M	0.001121	0.04154	0.02869
LY-CoV016	338	F	W	0.001093	0.04154	0.02869
LY-CoV016	338	F	Y	0.006898	0.04154	0.02869
LY-CoV016	339	G	A	0.005123	0.04655	0.006966
LY-CoV016	339	G	D	0.001093	0.04655	0.006966
LY-CoV016	339	G	E	0.001093	0.04655	0.006966
LY-CoV016	339	G	F	0.002137	0.04655	0.006966
LY-CoV016	339	G	H	0.001093	0.04655	0.006966
LY-CoV016	339	G	I	0.002026	0.04655	0.006966
LY-CoV016	339	G	K	0.002723	0.04655	0.006966
LY-CoV016	339	G	L	0.001093	0.04655	0.006966
LY-CoV016	339	G	M	0.006966	0.04655	0.006966
LY-CoV016	339	G	N	0.006824	0.04655	0.006966
LY-CoV016	339	G	P	0.001093	0.04655	0.006966
LY-CoV016	339	G	Q	0.001093	0.04655	0.006966
LY-CoV016	339	G	R	0.005333	0.04655	0.006966
LY-CoV016	339	G	S	0.001093	0.04655	0.006966
LY-CoV016	339	G	T	0.002549	0.04655	0.006966
LY-CoV016	339	G	V	0.001093	0.04655	0.006966
LY-CoV016	339	G	W	0.003027	0.04655	0.006966
LY-CoV016	339	G	Y	0.001093	0.04655	0.006966
LY-CoV016	340	E	A	0.004399	0.06861	0.02634
LY-CoV016	340	E	D	0.001093	0.06861	0.02634
LY-CoV016	340	E	G	0.001093	0.06861	0.02634
LY-CoV016	340	E	K	0.001093	0.06861	0.02634
LY-CoV016	340	E	L	0.005428	0.06861	0.02634
LY-CoV016	340	E	M	0.001093	0.06861	0.02634
LY-CoV016	340	E	N	0.001093	0.06861	0.02634
LY-CoV016	340	E	P	0.005952	0.06861	0.02634
LY-CoV016	340	E	Q	0.01859	0.06861	0.02634
LY-CoV016	340	E	S	0.02634	0.06861	0.02634
LY-CoV016	340	E	T	0.002435	0.06861	0.02634
LY-CoV016	341	V	I	0.002603	0.003697	0.002603
LY-CoV016	341	V	L	0.001093	0.003697	0.002603
LY-CoV016	342	F	I	0.002531	0.007807	0.004182
LY-CoV016	342	F	L	0.004182	0.007807	0.004182
LY-CoV016	342	F	M	0.001093	0.007807	0.004182
LY-CoV016	344	A	E	0.0208	0.02951	0.0208
LY-CoV016	344	A	K	0.001093	0.02951	0.0208
LY-CoV016	344	A	N	0.001873	0.02951	0.0208
LY-CoV016	344	A	Q	0.001093	0.02951	0.0208
LY-CoV016	344	A	R	0.002848	0.02951	0.0208
LY-CoV016	344	A	S	0.001799	0.02951	0.0208
LY-CoV016	345	T	A	0.002911	0.02475	0.005953
LY-CoV016	345	T	D	0.00452	0.02475	0.005953
LY-CoV016	345	T	E	0.005953	0.02475	0.005953
LY-CoV016	345	T	K	0.001093	0.02475	0.005953
LY-CoV016	345	T	P	0.004046	0.02475	0.005953
LY-CoV016	345	T	R	0.005132	0.02475	0.005953
LY-CoV016	345	T	S	0.001093	0.02475	0.005953
LY-CoV016	346	R	A	0.001763	0.07124	0.03801
LY-CoV016	346	R	C	0.002014	0.07124	0.03801
LY-CoV016	346	R	D	0.001093	0.07124	0.03801
LY-CoV016	346	R	E	0.001093	0.07124	0.03801
LY-CoV016	346	R	F	0.001093	0.07124	0.03801
LY-CoV016	346	R	G	0.001093	0.07124	0.03801
LY-CoV016	346	R	H	0.03801	0.07124	0.03801
LY-CoV016	346	R	I	0.001093	0.07124	0.03801
LY-CoV016	346	R	K	0.01272	0.07124	0.03801
LY-CoV016	346	R	L	0.001093	0.07124	0.03801
LY-CoV016	346	R	M	0.001093	0.07124	0.03801
LY-CoV016	346	R	N	0.001093	0.07124	0.03801
LY-CoV016	346	R	Q	0.001093	0.07124	0.03801
LY-CoV016	346	R	S	0.002525	0.07124	0.03801
LY-CoV016	346	R	T	0.001093	0.07124	0.03801
LY-CoV016	346	R	V	0.001093	0.07124	0.03801
LY-CoV016	346	R	W	0.001093	0.07124	0.03801
LY-CoV016	346	R	Y	0.001093	0.07124	0.03801
LY-CoV016	347	F	W	0.02886	0.02886	0.02886
LY-CoV016	348	A	D	0.001465	0.04899	0.01314
LY-CoV016	348	A	E	0.001093	0.04899	0.01314
LY-CoV016	348	A	G	0.008463	0.04899	0.01314
LY-CoV016	348	A	H	0.01314	0.04899	0.01314
LY-CoV016	348	A	K	0.005223	0.04899	0.01314
LY-CoV016	348	A	N	0.005471	0.04899	0.01314
LY-CoV016	348	A	P	0.001093	0.04899	0.01314
LY-CoV016	348	A	Q	0.01005	0.04899	0.01314
LY-CoV016	348	A	S	0.001895	0.04899	0.01314
LY-CoV016	348	A	Y	0.001093	0.04899	0.01314
LY-CoV016	349	S	N	0.01581	0.02226	0.01581
LY-CoV016	349	S	P	0.006442	0.02226	0.01581
LY-CoV016	351	Y	F	0.004	0.006187	0.004
LY-CoV016	351	Y	H	0.001093	0.006187	0.004
LY-CoV016	351	Y	W	0.001093	0.006187	0.004
LY-CoV016	352	A	D	0.001694	0.03069	0.01165
LY-CoV016	352	A	E	0.001093	0.03069	0.01165
LY-CoV016	352	A	G	0.01165	0.03069	0.01165
LY-CoV016	352	A	H	0.001743	0.03069	0.01165
LY-CoV016	352	A	K	0.002067	0.03069	0.01165
LY-CoV016	352	A	M	0.001093	0.03069	0.01165
LY-CoV016	352	A	N	0.003038	0.03069	0.01165
LY-CoV016	352	A	Q	0	0.03069	0.01165
LY-CoV016	352	A	R	0.003319	0.03069	0.01165
LY-CoV016	352	A	S	0.001093	0.03069	0.01165
LY-CoV016	352	A	Y	0.003903	0.03069	0.01165
LY-CoV016	353	W	F	0.02533	0.02533	0.02533
LY-CoV016	354	N	A	0.006001	0.0379	0.00854
LY-CoV016	354	N	D	0.004854	0.0379	0.00854
LY-CoV016	354	N	G	0.001093	0.0379	0.00854
LY-CoV016	354	N	H	0.001306	0.0379	0.00854
LY-CoV016	354	N	K	0.001093	0.0379	0.00854
LY-CoV016	354	N	R	0.00854	0.0379	0.00854
LY-CoV016	354	N	S	0.004457	0.0379	0.00854
LY-CoV016	354	N	T	0.00694	0.0379	0.00854
LY-CoV016	354	N	V	0.003616	0.0379	0.00854
LY-CoV016	356	K	A	0.006897	0.05744	0.01373
LY-CoV016	356	K	E	0.001093	0.05744	0.01373
LY-CoV016	356	K	H	0.003893	0.05744	0.01373
LY-CoV016	356	K	I	0.01039	0.05744	0.01373
LY-CoV016	356	K	L	0.001093	0.05744	0.01373
LY-CoV016	356	K	M	0.002336	0.05744	0.01373
LY-CoV016	356	K	N	0.00418	0.05744	0.01373
LY-CoV016	356	K	Q	0.007693	0.05744	0.01373
LY-CoV016	356	K	R	0.001093	0.05744	0.01373
LY-CoV016	356	K	S	0.001093	0.05744	0.01373
LY-CoV016	356	K	T	0.002863	0.05744	0.01373
LY-CoV016	356	K	V	0.001093	0.05744	0.01373
LY-CoV016	356	K	Y	0.01373	0.05744	0.01373
LY-CoV016	357	R	A	0.001093	0.09689	0.05388
LY-CoV016	357	R	C	0.05388	0.09689	0.05388
LY-CoV016	357	R	D	0.001093	0.09689	0.05388
LY-CoV016	357	R	E	0.00247	0.09689	0.05388
LY-CoV016	357	R	H	0.001492	0.09689	0.05388
LY-CoV016	357	R	I	0.001093	0.09689	0.05388
LY-CoV016	357	R	K	0.001093	0.09689	0.05388
LY-CoV016	357	R	L	0.008077	0.09689	0.05388
LY-CoV016	357	R	M	0.001093	0.09689	0.05388
LY-CoV016	357	R	N	0.002187	0.09689	0.05388
LY-CoV016	357	R	P	0.005771	0.09689	0.05388
LY-CoV016	357	R	Q	0.001093	0.09689	0.05388
LY-CoV016	357	R	S	0.01144	0.09689	0.05388
LY-CoV016	357	R	T	0.001093	0.09689	0.05388
LY-CoV016	357	R	V	0.001093	0.09689	0.05388
LY-CoV016	357	R	W	0.001734	0.09689	0.05388
LY-CoV016	357	R	Y	0.001093	0.09689	0.05388
LY-CoV016	358	I	C	0.001093	0.008585	0.001623
LY-CoV016	358	I	F	0.001093	0.008585	0.001623
LY-CoV016	358	I	L	0.001093	0.008585	0.001623
LY-CoV016	358	I	M	0.001495	0.008585	0.001623
LY-CoV016	358	I	V	0.001623	0.008585	0.001623
LY-CoV016	358	I	W	0.001093	0.008585	0.001623
LY-CoV016	358	I	Y	0.001093	0.008585	0.001623
LY-CoV016	359	S	A	0.001093	0.1203	0.04825
LY-CoV016	359	S	C	0.001093	0.1203	0.04825
LY-CoV016	359	S	D	0.001583	0.1203	0.04825
LY-CoV016	359	S	E	0.001208	0.1203	0.04825
LY-CoV016	359	S	F	0.006832	0.1203	0.04825
LY-CoV016	359	S	G	0.007307	0.1203	0.04825
LY-CoV016	359	S	H	0.001093	0.1203	0.04825
LY-CoV016	359	S	I	0.00415	0.1203	0.04825
LY-CoV016	359	S	K	0.005494	0.1203	0.04825
LY-CoV016	359	S	N	0.01011	0.1203	0.04825
LY-CoV016	359	S	P	0.01383	0.1203	0.04825
LY-CoV016	359	S	Q	0.001093	0.1203	0.04825
LY-CoV016	359	S	R	0.001976	0.1203	0.04825
LY-CoV016	359	S	T	0.01078	0.1203	0.04825
LY-CoV016	359	S	V	0.002261	0.1203	0.04825
LY-CoV016	359	S	W	0.04825	0.1203	0.04825
LY-CoV016	359	S	Y	0.002187	0.1203	0.04825
LY-CoV016	360	N	D	0.002187	0.02497	0.009128
LY-CoV016	360	N	E	0.00282	0.02497	0.009128
LY-CoV016	360	N	K	0.00175	0.02497	0.009128
LY-CoV016	360	N	Q	0.009128	0.02497	0.009128
LY-CoV016	360	N	R	0.007988	0.02497	0.009128
LY-CoV016	360	N	S	0.001093	0.02497	0.009128
LY-CoV016	361	C	E	0.001393	0.004121	0.001413
LY-CoV016	361	C	N	0.001413	0.004121	0.001413
LY-CoV016	361	C	P	0.001315	0.004121	0.001413
LY-CoV016	362	V	A	0.001093	0.04621	0.01233
LY-CoV016	362	V	C	0.001093	0.04621	0.01233
LY-CoV016	362	V	D	0.001093	0.04621	0.01233
LY-CoV016	362	V	E	0.001093	0.04621	0.01233
LY-CoV016	362	V	F	0.005776	0.04621	0.01233
LY-CoV016	362	V	G	0.001093	0.04621	0.01233
LY-CoV016	362	V	H	0.001093	0.04621	0.01233
LY-CoV016	362	V	I	0.001093	0.04621	0.01233
LY-CoV016	362	V	K	0.001093	0.04621	0.01233
LY-CoV016	362	V	L	0.006382	0.04621	0.01233
LY-CoV016	362	V	M	0.001093	0.04621	0.01233
LY-CoV016	362	V	N	0.001093	0.04621	0.01233
LY-CoV016	362	V	Q	0.001093	0.04621	0.01233
LY-CoV016	362	V	R	0.002885	0.04621	0.01233
LY-CoV016	362	V	S	0.01233	0.04621	0.01233
LY-CoV016	362	V	T	0.00149	0.04621	0.01233
LY-CoV016	362	V	W	0.004225	0.04621	0.01233
LY-CoV016	362	V	Y	0.001093	0.04621	0.01233
LY-CoV016	363	A	C	0.001093	0.135	0.08131
LY-CoV016	363	A	F	0.002316	0.135	0.08131
LY-CoV016	363	A	G	0.007277	0.135	0.08131
LY-CoV016	363	A	H	0.08131	0.135	0.08131
LY-CoV016	363	A	I	0.01062	0.135	0.08131
LY-CoV016	363	A	L	0.003298	0.135	0.08131
LY-CoV016	363	A	M	0.001093	0.135	0.08131
LY-CoV016	363	A	P	0.002825	0.135	0.08131
LY-CoV016	363	A	Q	0.01419	0.135	0.08131
LY-CoV016	363	A	S	0.001756	0.135	0.08131
LY-CoV016	363	A	T	0.004045	0.135	0.08131
LY-CoV016	363	A	V	0.003021	0.135	0.08131
LY-CoV016	363	A	W	0.001093	0.135	0.08131
LY-CoV016	363	A	Y	0.001093	0.135	0.08131
LY-CoV016	365	Y	A	0.004915	0.04464	0.01749
LY-CoV016	365	Y	C	0.005934	0.04464	0.01749
LY-CoV016	365	Y	F	0.001093	0.04464	0.01749
LY-CoV016	365	Y	G	0.01749	0.04464	0.01749
LY-CoV016	365	Y	I	0.001093	0.04464	0.01749
LY-CoV016	365	Y	L	0.001093	0.04464	0.01749
LY-CoV016	365	Y	M	0.001093	0.04464	0.01749
LY-CoV016	365	Y	P	0.007973	0.04464	0.01749
LY-CoV016	365	Y	T	0.001769	0.04464	0.01749
LY-CoV016	365	Y	V	0.001093	0.04464	0.01749
LY-CoV016	365	Y	W	0.001093	0.04464	0.01749
LY-CoV016	366	S	A	0.002122	0.05428	0.008811
LY-CoV016	366	S	D	0.004542	0.05428	0.008811
LY-CoV016	366	S	E	0.001093	0.05428	0.008811
LY-CoV016	366	S	F	0.006319	0.05428	0.008811
LY-CoV016	366	S	G	0.005686	0.05428	0.008811
LY-CoV016	366	S	H	0.002187	0.05428	0.008811
LY-CoV016	366	S	I	0.001093	0.05428	0.008811
LY-CoV016	366	S	K	0.003396	0.05428	0.008811
LY-CoV016	366	S	L	0.008811	0.05428	0.008811
LY-CoV016	366	S	M	0.00565	0.05428	0.008811
LY-CoV016	366	S	N	0.006141	0.05428	0.008811
LY-CoV016	366	S	P	0.001093	0.05428	0.008811
LY-CoV016	366	S	Q	0.001606	0.05428	0.008811
LY-CoV016	366	S	R	0.001093	0.05428	0.008811
LY-CoV016	366	S	T	0.001255	0.05428	0.008811
LY-CoV016	366	S	V	0.001093	0.05428	0.008811
LY-CoV016	366	S	W	0.001093	0.05428	0.008811
LY-CoV016	367	V	A	0.001093	0.04317	0.009389
LY-CoV016	367	V	C	0.001093	0.04317	0.009389
LY-CoV016	367	V	D	0.009389	0.04317	0.009389
LY-CoV016	367	V	E	0.001093	0.04317	0.009389
LY-CoV016	367	V	F	0.001093	0.04317	0.009389
LY-CoV016	367	V	G	0.001093	0.04317	0.009389
LY-CoV016	367	V	H	0.003467	0.04317	0.009389
LY-CoV016	367	V	I	0.001093	0.04317	0.009389
LY-CoV016	367	V	K	0.001093	0.04317	0.009389
LY-CoV016	367	V	L	0.001093	0.04317	0.009389
LY-CoV016	367	V	M	0.00121	0.04317	0.009389
LY-CoV016	367	V	N	0.006395	0.04317	0.009389
LY-CoV016	367	V	P	0.007303	0.04317	0.009389
LY-CoV016	367	V	Q	0.001093	0.04317	0.009389
LY-CoV016	367	V	R	0.001093	0.04317	0.009389
LY-CoV016	367	V	S	0.001093	0.04317	0.009389
LY-CoV016	367	V	T	0.001093	0.04317	0.009389
LY-CoV016	367	V	W	0.001188	0.04317	0.009389
LY-CoV016	367	V	Y	0.001093	0.04317	0.009389
LY-CoV016	368	L	F	0.005452	0.01262	0.005452
LY-CoV016	368	L	I	0.002739	0.01262	0.005452
LY-CoV016	368	L	M	0.003334	0.01262	0.005452
LY-CoV016	368	L	V	0.001093	0.01262	0.005452
LY-CoV016	369	Y	A	0.006067	0.05453	0.007118
LY-CoV016	369	Y	C	0.001093	0.05453	0.007118
LY-CoV016	369	Y	D	0.006509	0.05453	0.007118
LY-CoV016	369	Y	E	0.007118	0.05453	0.007118
LY-CoV016	369	Y	F	0.001093	0.05453	0.007118
LY-CoV016	369	Y	G	0.001093	0.05453	0.007118
LY-CoV016	369	Y	H	0.001093	0.05453	0.007118
LY-CoV016	369	Y	I	0.002974	0.05453	0.007118
LY-CoV016	369	Y	K	0.001093	0.05453	0.007118
LY-CoV016	369	Y	L	0.003165	0.05453	0.007118
LY-CoV016	369	Y	M	0.002047	0.05453	0.007118
LY-CoV016	369	Y	N	0.00588	0.05453	0.007118
LY-CoV016	369	Y	P	0.006831	0.05453	0.007118
LY-CoV016	369	Y	Q	0.00199	0.05453	0.007118
LY-CoV016	369	Y	R	0.001093	0.05453	0.007118
LY-CoV016	369	Y	S	0.001093	0.05453	0.007118
LY-CoV016	369	Y	T	0.002111	0.05453	0.007118
LY-CoV016	369	Y	V	0.001093	0.05453	0.007118
LY-CoV016	369	Y	W	0.001093	0.05453	0.007118
LY-CoV016	370	N	A	0.001093	0.0372	0.02109
LY-CoV016	370	N	D	0.001093	0.0372	0.02109
LY-CoV016	370	N	E	0.001951	0.0372	0.02109
LY-CoV016	370	N	G	0.001093	0.0372	0.02109
LY-CoV016	370	N	H	0.001923	0.0372	0.02109
LY-CoV016	370	N	K	0.001093	0.0372	0.02109
LY-CoV016	370	N	L	0.001093	0.0372	0.02109
LY-CoV016	370	N	M	0.001093	0.0372	0.02109
LY-CoV016	370	N	P	0.001093	0.0372	0.02109
LY-CoV016	370	N	Q	0.02109	0.0372	0.02109
LY-CoV016	370	N	R	0.001093	0.0372	0.02109
LY-CoV016	370	N	S	0.001299	0.0372	0.02109
LY-CoV016	370	N	T	0.001093	0.0372	0.02109
LY-CoV016	370	N	Y	0.001093	0.0372	0.02109
LY-CoV016	371	S	A	0.001093	0.05513	0.00728
LY-CoV016	371	S	C	0.001093	0.05513	0.00728
LY-CoV016	371	S	D	0.00728	0.05513	0.00728
LY-CoV016	371	S	E	0.001458	0.05513	0.00728
LY-CoV016	371	S	F	0.001093	0.05513	0.00728
LY-CoV016	371	S	G	0.001795	0.05513	0.00728
LY-CoV016	371	S	H	0.001093	0.05513	0.00728
LY-CoV016	371	S	I	0.001093	0.05513	0.00728
LY-CoV016	371	S	K	0.003726	0.05513	0.00728
LY-CoV016	371	S	L	0.005842	0.05513	0.00728
LY-CoV016	371	S	M	0.003028	0.05513	0.00728
LY-CoV016	371	S	N	0.002622	0.05513	0.00728
LY-CoV016	371	S	P	0.005827	0.05513	0.00728
LY-CoV016	371	S	Q	0.001093	0.05513	0.00728
LY-CoV016	371	S	R	0.001093	0.05513	0.00728
LY-CoV016	371	S	T	0.001358	0.05513	0.00728
LY-CoV016	371	S	V	0.004843	0.05513	0.00728
LY-CoV016	371	S	W	0.005486	0.05513	0.00728
LY-CoV016	371	S	Y	0.004211	0.05513	0.00728
LY-CoV016	372	A	D	0.0102	0.04719	0.01273
LY-CoV016	372	A	E	0.001093	0.04719	0.01273
LY-CoV016	372	A	F	0.001093	0.04719	0.01273
LY-CoV016	372	A	G	0.002272	0.04719	0.01273
LY-CoV016	372	A	H	0.01273	0.04719	0.01273
LY-CoV016	372	A	I	0.00133	0.04719	0.01273
LY-CoV016	372	A	K	0.001093	0.04719	0.01273
LY-CoV016	372	A	L	0.001093	0.04719	0.01273
LY-CoV016	372	A	M	0.001093	0.04719	0.01273
LY-CoV016	372	A	N	0.002486	0.04719	0.01273
LY-CoV016	372	A	P	0.001782	0.04719	0.01273
LY-CoV016	372	A	Q	0.001093	0.04719	0.01273
LY-CoV016	372	A	R	0.001093	0.04719	0.01273
LY-CoV016	372	A	S	0.001093	0.04719	0.01273
LY-CoV016	372	A	T	0.001181	0.04719	0.01273
LY-CoV016	372	A	V	0.003442	0.04719	0.01273
LY-CoV016	372	A	W	0.001093	0.04719	0.01273
LY-CoV016	372	A	Y	0.001928	0.04719	0.01273
LY-CoV016	373	S	A	0.004353	0.03433	0.005505
LY-CoV016	373	S	C	0.003188	0.03433	0.005505
LY-CoV016	373	S	D	0.002552	0.03433	0.005505
LY-CoV016	373	S	E	0.001093	0.03433	0.005505
LY-CoV016	373	S	F	0.001093	0.03433	0.005505
LY-CoV016	373	S	G	0.001093	0.03433	0.005505
LY-CoV016	373	S	H	0.001093	0.03433	0.005505
LY-CoV016	373	S	I	0.001093	0.03433	0.005505
LY-CoV016	373	S	K	0.001093	0.03433	0.005505
LY-CoV016	373	S	L	0.001093	0.03433	0.005505
LY-CoV016	373	S	M	0.001093	0.03433	0.005505
LY-CoV016	373	S	N	0.001093	0.03433	0.005505
LY-CoV016	373	S	P	0.002432	0.03433	0.005505
LY-CoV016	373	S	Q	0.005505	0.03433	0.005505
LY-CoV016	373	S	R	0.001093	0.03433	0.005505
LY-CoV016	373	S	T	0.001093	0.03433	0.005505
LY-CoV016	373	S	V	0.001844	0.03433	0.005505
LY-CoV016	373	S	W	0.001339	0.03433	0.005505
LY-CoV016	373	S	Y	0.001093	0.03433	0.005505
LY-CoV016	374	F	A	0.001462	0.0703	0.03372
LY-CoV016	374	F	D	0.004981	0.0703	0.03372
LY-CoV016	374	F	H	0.03372	0.0703	0.03372
LY-CoV016	374	F	I	0.001681	0.0703	0.03372
LY-CoV016	374	F	L	0.004717	0.0703	0.03372
LY-CoV016	374	F	M	0.001093	0.0703	0.03372
LY-CoV016	374	F	N	0.008018	0.0703	0.03372
LY-CoV016	374	F	Q	0.002127	0.0703	0.03372
LY-CoV016	374	F	T	0.00542	0.0703	0.03372
LY-CoV016	374	F	V	0.002101	0.0703	0.03372
LY-CoV016	374	F	W	0.001093	0.0703	0.03372
LY-CoV016	374	F	Y	0.003885	0.0703	0.03372
LY-CoV016	375	S	A	0.006816	0.02224	0.006816
LY-CoV016	375	S	D	0.002137	0.02224	0.006816
LY-CoV016	375	S	E	0.001093	0.02224	0.006816
LY-CoV016	375	S	G	0.001677	0.02224	0.006816
LY-CoV016	375	S	H	0.003588	0.02224	0.006816
LY-CoV016	375	S	K	0.002711	0.02224	0.006816
LY-CoV016	375	S	N	0.001093	0.02224	0.006816
LY-CoV016	375	S	Q	0.001093	0.02224	0.006816
LY-CoV016	375	S	T	0.002035	0.02224	0.006816
LY-CoV016	376	T	C	0.00249	0.04227	0.01452
LY-CoV016	376	T	D	0.001721	0.04227	0.01452
LY-CoV016	376	T	F	0.01452	0.04227	0.01452
LY-CoV016	376	T	H	0.001093	0.04227	0.01452
LY-CoV016	376	T	I	0.003088	0.04227	0.01452
LY-CoV016	376	T	K	0.001525	0.04227	0.01452
LY-CoV016	376	T	L	0.001093	0.04227	0.01452
LY-CoV016	376	T	M	0.001093	0.04227	0.01452
LY-CoV016	376	T	N	0.004158	0.04227	0.01452
LY-CoV016	376	T	S	0.001599	0.04227	0.01452
LY-CoV016	376	T	V	0.001093	0.04227	0.01452
LY-CoV016	376	T	Y	0.008793	0.04227	0.01452
LY-CoV016	377	F	I	0.002455	0.01484	0.005677
LY-CoV016	377	F	L	0.002953	0.01484	0.005677
LY-CoV016	377	F	M	0.001093	0.01484	0.005677
LY-CoV016	377	F	V	0.002664	0.01484	0.005677
LY-CoV016	377	F	W	0.005677	0.01484	0.005677
LY-CoV016	378	K	A	0.004841	0.05787	0.0225
LY-CoV016	378	K	C	0	0.05787	0.0225
LY-CoV016	378	K	D	0.0225	0.05787	0.0225
LY-CoV016	378	K	E	0.001093	0.05787	0.0225
LY-CoV016	378	K	H	0.006608	0.05787	0.0225
LY-CoV016	378	K	I	0.003939	0.05787	0.0225
LY-CoV016	378	K	L	0.003916	0.05787	0.0225
LY-CoV016	378	K	M	0.002467	0.05787	0.0225
LY-CoV016	378	K	N	0.002096	0.05787	0.0225
LY-CoV016	378	K	Q	0.001797	0.05787	0.0225
LY-CoV016	378	K	R	0.002584	0.05787	0.0225
LY-CoV016	378	K	S	0.003846	0.05787	0.0225
LY-CoV016	378	K	T	0.001093	0.05787	0.0225
LY-CoV016	378	K	V	0.001093	0.05787	0.0225
LY-CoV016	380	Y	F	0.001093	0.003806	0.002712
LY-CoV016	380	Y	W	0.002712	0.003806	0.002712
LY-CoV016	381	G	H	0.003111	0.01981	0.01188
LY-CoV016	381	G	K	0.001093	0.01981	0.01188
LY-CoV016	381	G	N	0.001093	0.01981	0.01188
LY-CoV016	381	G	Q	0.001545	0.01981	0.01188
LY-CoV016	381	G	R	0.001093	0.01981	0.01188
LY-CoV016	381	G	S	0.01188	0.01981	0.01188
LY-CoV016	382	V	C	0.001093	0.01416	0.007595
LY-CoV016	382	V	F	0.00219	0.01416	0.007595
LY-CoV016	382	V	I	0.007595	0.01416	0.007595
LY-CoV016	382	V	L	0.001093	0.01416	0.007595
LY-CoV016	382	V	T	0.001093	0.01416	0.007595
LY-CoV016	382	V	Y	0.001093	0.01416	0.007595
LY-CoV016	383	S	A	0	0.074	0.01712
LY-CoV016	383	S	C	0.01095	0.074	0.01712
LY-CoV016	383	S	D	0.001093	0.074	0.01712
LY-CoV016	383	S	E	0.001093	0.074	0.01712
LY-CoV016	383	S	H	0.001093	0.074	0.01712
LY-CoV016	383	S	I	0.001619	0.074	0.01712
LY-CoV016	383	S	K	0.01712	0.074	0.01712
LY-CoV016	383	S	L	0.003809	0.074	0.01712
LY-CoV016	383	S	M	0.01567	0.074	0.01712
LY-CoV016	383	S	N	0.009183	0.074	0.01712
LY-CoV016	383	S	P	0.001625	0.074	0.01712
LY-CoV016	383	S	Q	0.00585	0.074	0.01712
LY-CoV016	383	S	R	0.001093	0.074	0.01712
LY-CoV016	383	S	T	0.001093	0.074	0.01712
LY-CoV016	383	S	V	0.001093	0.074	0.01712
LY-CoV016	383	S	Y	0.001615	0.074	0.01712
LY-CoV016	384	P	A	0.001093	0.04364	0.007017
LY-CoV016	384	P	E	0.001599	0.04364	0.007017
LY-CoV016	384	P	F	0.001093	0.04364	0.007017
LY-CoV016	384	P	G	0.004172	0.04364	0.007017
LY-CoV016	384	P	H	0.001093	0.04364	0.007017
LY-CoV016	384	P	I	0.001093	0.04364	0.007017
LY-CoV016	384	P	K	0.00138	0.04364	0.007017
LY-CoV016	384	P	L	0.001093	0.04364	0.007017
LY-CoV016	384	P	M	0.005564	0.04364	0.007017
LY-CoV016	384	P	N	0.004116	0.04364	0.007017
LY-CoV016	384	P	Q	0.001093	0.04364	0.007017
LY-CoV016	384	P	R	0.00327	0.04364	0.007017
LY-CoV016	384	P	S	0.001093	0.04364	0.007017
LY-CoV016	384	P	T	0.004673	0.04364	0.007017
LY-CoV016	384	P	V	0.001093	0.04364	0.007017
LY-CoV016	384	P	W	0.007017	0.04364	0.007017
LY-CoV016	384	P	Y	0.003101	0.04364	0.007017
LY-CoV016	385	T	A	0.001093	0.06887	0.01216
LY-CoV016	385	T	C	0.001093	0.06887	0.01216
LY-CoV016	385	T	D	0.004533	0.06887	0.01216
LY-CoV016	385	T	E	0.001093	0.06887	0.01216
LY-CoV016	385	T	F	0.01004	0.06887	0.01216
LY-CoV016	385	T	G	0.001093	0.06887	0.01216
LY-CoV016	385	T	H	0.00364	0.06887	0.01216
LY-CoV016	385	T	I	0.01216	0.06887	0.01216
LY-CoV016	385	T	K	0.001093	0.06887	0.01216
LY-CoV016	385	T	L	0.001093	0.06887	0.01216
LY-CoV016	385	T	M	0.001093	0.06887	0.01216
LY-CoV016	385	T	N	0.001093	0.06887	0.01216
LY-CoV016	385	T	P	0.008343	0.06887	0.01216
LY-CoV016	385	T	Q	0.001093	0.06887	0.01216
LY-CoV016	385	T	R	0.005521	0.06887	0.01216
LY-CoV016	385	T	S	0.001093	0.06887	0.01216
LY-CoV016	385	T	V	0.002878	0.06887	0.01216
LY-CoV016	385	T	W	0.001093	0.06887	0.01216
LY-CoV016	385	T	Y	0.009736	0.06887	0.01216
LY-CoV016	386	K	A	0.01066	0.05182	0.01066
LY-CoV016	386	K	C	0.001093	0.05182	0.01066
LY-CoV016	386	K	D	0.005451	0.05182	0.01066
LY-CoV016	386	K	E	0.004483	0.05182	0.01066
LY-CoV016	386	K	G	0.001093	0.05182	0.01066
LY-CoV016	386	K	H	0.001093	0.05182	0.01066
LY-CoV016	386	K	I	0.001093	0.05182	0.01066
LY-CoV016	386	K	L	0.001465	0.05182	0.01066
LY-CoV016	386	K	M	0.006649	0.05182	0.01066
LY-CoV016	386	K	N	0.003849	0.05182	0.01066
LY-CoV016	386	K	Q	0.001093	0.05182	0.01066
LY-CoV016	386	K	R	0.001093	0.05182	0.01066
LY-CoV016	386	K	S	0.002732	0.05182	0.01066
LY-CoV016	386	K	T	0.001093	0.05182	0.01066
LY-CoV016	386	K	V	0.00349	0.05182	0.01066
LY-CoV016	386	K	Y	0.005381	0.05182	0.01066
LY-CoV016	387	L	I	0.001736	0.00283	0.001736
LY-CoV016	387	L	M	0.001093	0.00283	0.001736
LY-CoV016	388	N	A	0.006174	0.03862	0.007952
LY-CoV016	388	N	D	0.007952	0.03862	0.007952
LY-CoV016	388	N	E	0.001093	0.03862	0.007952
LY-CoV016	388	N	G	0.001093	0.03862	0.007952
LY-CoV016	388	N	H	0.001421	0.03862	0.007952
LY-CoV016	388	N	K	0.001093	0.03862	0.007952
LY-CoV016	388	N	L	0.003482	0.03862	0.007952
LY-CoV016	388	N	M	0.001093	0.03862	0.007952
LY-CoV016	388	N	P	0.005291	0.03862	0.007952
LY-CoV016	388	N	Q	0.001093	0.03862	0.007952
LY-CoV016	388	N	R	0.001093	0.03862	0.007952
LY-CoV016	388	N	S	0.001093	0.03862	0.007952
LY-CoV016	388	N	T	0.003748	0.03862	0.007952
LY-CoV016	388	N	V	0.0029	0.03862	0.007952
LY-CoV016	389	D	A	0.003639	0.08981	0.04453
LY-CoV016	389	D	C	0.002967	0.08981	0.04453
LY-CoV016	389	D	E	0.004002	0.08981	0.04453
LY-CoV016	389	D	F	0.002787	0.08981	0.04453
LY-CoV016	389	D	G	0.004121	0.08981	0.04453
LY-CoV016	389	D	H	0.005222	0.08981	0.04453
LY-CoV016	389	D	K	0.001093	0.08981	0.04453
LY-CoV016	389	D	L	0.003443	0.08981	0.04453
LY-CoV016	389	D	M	0.007209	0.08981	0.04453
LY-CoV016	389	D	N	0.04453	0.08981	0.04453
LY-CoV016	389	D	Q	0.001093	0.08981	0.04453
LY-CoV016	389	D	R	0.001093	0.08981	0.04453
LY-CoV016	389	D	S	0.001093	0.08981	0.04453
LY-CoV016	389	D	T	0.004225	0.08981	0.04453
LY-CoV016	389	D	W	0.002197	0.08981	0.04453
LY-CoV016	389	D	Y	0.001093	0.08981	0.04453
LY-CoV016	390	L	A	0.002209	0.06136	0.01006
LY-CoV016	390	L	C	0.005823	0.06136	0.01006
LY-CoV016	390	L	D	0.01006	0.06136	0.01006
LY-CoV016	390	L	E	0.001093	0.06136	0.01006
LY-CoV016	390	L	F	0.001093	0.06136	0.01006
LY-CoV016	390	L	G	0.001093	0.06136	0.01006
LY-CoV016	390	L	H	0.001093	0.06136	0.01006
LY-CoV016	390	L	I	0.001093	0.06136	0.01006
LY-CoV016	390	L	K	0.007865	0.06136	0.01006
LY-CoV016	390	L	M	0.009134	0.06136	0.01006
LY-CoV016	390	L	N	0.001973	0.06136	0.01006
LY-CoV016	390	L	Q	0.001093	0.06136	0.01006
LY-CoV016	390	L	R	0.001139	0.06136	0.01006
LY-CoV016	390	L	S	0.005747	0.06136	0.01006
LY-CoV016	390	L	T	0.002052	0.06136	0.01006
LY-CoV016	390	L	V	0.002777	0.06136	0.01006
LY-CoV016	390	L	W	0.001093	0.06136	0.01006
LY-CoV016	390	L	Y	0.004926	0.06136	0.01006
LY-CoV016	391	C	A	0.002087	0.04534	0.007514
LY-CoV016	391	C	D	0.001093	0.04534	0.007514
LY-CoV016	391	C	E	0.001093	0.04534	0.007514
LY-CoV016	391	C	F	0.001093	0.04534	0.007514
LY-CoV016	391	C	G	0.002876	0.04534	0.007514
LY-CoV016	391	C	H	0.001093	0.04534	0.007514
LY-CoV016	391	C	I	0.002382	0.04534	0.007514
LY-CoV016	391	C	K	0.001093	0.04534	0.007514
LY-CoV016	391	C	L	0.001626	0.04534	0.007514
LY-CoV016	391	C	M	0.005301	0.04534	0.007514
LY-CoV016	391	C	N	0.001962	0.04534	0.007514
LY-CoV016	391	C	P	0.001093	0.04534	0.007514
LY-CoV016	391	C	Q	0.001093	0.04534	0.007514
LY-CoV016	391	C	R	0.004242	0.04534	0.007514
LY-CoV016	391	C	S	0.001093	0.04534	0.007514
LY-CoV016	391	C	T	0.007514	0.04534	0.007514
LY-CoV016	391	C	V	0.001093	0.04534	0.007514
LY-CoV016	391	C	W	0.00621	0.04534	0.007514
LY-CoV016	391	C	Y	0.001296	0.04534	0.007514
LY-CoV016	392	F	A	0.001093	0.03712	0.01812
LY-CoV016	392	F	C	0.001093	0.03712	0.01812
LY-CoV016	392	F	H	0.001093	0.03712	0.01812
LY-CoV016	392	F	I	0.001093	0.03712	0.01812
LY-CoV016	392	F	L	0.001093	0.03712	0.01812
LY-CoV016	392	F	M	0.001164	0.03712	0.01812
LY-CoV016	392	F	N	0.002454	0.03712	0.01812
LY-CoV016	392	F	P	0.01812	0.03712	0.01812
LY-CoV016	392	F	S	0.002768	0.03712	0.01812
LY-CoV016	392	F	T	0.001093	0.03712	0.01812
LY-CoV016	392	F	V	0.001093	0.03712	0.01812
LY-CoV016	392	F	W	0.00313	0.03712	0.01812
LY-CoV016	392	F	Y	0.001834	0.03712	0.01812
LY-CoV016	393	T	A	0.001093	0.06077	0.01266
LY-CoV016	393	T	C	0.003358	0.06077	0.01266
LY-CoV016	393	T	D	0.006091	0.06077	0.01266
LY-CoV016	393	T	E	0.001093	0.06077	0.01266
LY-CoV016	393	T	G	0.001093	0.06077	0.01266
LY-CoV016	393	T	H	0.004267	0.06077	0.01266
LY-CoV016	393	T	I	0.008392	0.06077	0.01266
LY-CoV016	393	T	K	0.002047	0.06077	0.01266
LY-CoV016	393	T	L	0.001093	0.06077	0.01266
LY-CoV016	393	T	M	0.00562	0.06077	0.01266
LY-CoV016	393	T	N	0.01266	0.06077	0.01266
LY-CoV016	393	T	Q	0.001093	0.06077	0.01266
LY-CoV016	393	T	R	0.003029	0.06077	0.01266
LY-CoV016	393	T	S	0.001093	0.06077	0.01266
LY-CoV016	393	T	V	0.006014	0.06077	0.01266
LY-CoV016	393	T	Y	0.002727	0.06077	0.01266
LY-CoV016	394	N	A	0.005842	0.08521	0.0245
LY-CoV016	394	N	C	0.001093	0.08521	0.0245
LY-CoV016	394	N	D	0.003491	0.08521	0.0245
LY-CoV016	394	N	E	0.001774	0.08521	0.0245
LY-CoV016	394	N	F	0.001285	0.08521	0.0245
LY-CoV016	394	N	G	0.007237	0.08521	0.0245
LY-CoV016	394	N	H	0.008302	0.08521	0.0245
LY-CoV016	394	N	I	0.001093	0.08521	0.0245
LY-CoV016	394	N	K	0.0245	0.08521	0.0245
LY-CoV016	394	N	L	0.004941	0.08521	0.0245
LY-CoV016	394	N	M	0.002544	0.08521	0.0245
LY-CoV016	394	N	P	0.009019	0.08521	0.0245
LY-CoV016	394	N	Q	0.002295	0.08521	0.0245
LY-CoV016	394	N	R	0.001867	0.08521	0.0245
LY-CoV016	394	N	S	0.001093	0.08521	0.0245
LY-CoV016	394	N	T	0.001377	0.08521	0.0245
LY-CoV016	394	N	V	0.002876	0.08521	0.0245
LY-CoV016	394	N	W	0.001387	0.08521	0.0245
LY-CoV016	394	N	Y	0.003191	0.08521	0.0245
LY-CoV016	395	V	A	0.005989	0.01117	0.005989
LY-CoV016	395	V	G	0.001093	0.01117	0.005989
LY-CoV016	395	V	I	0.001093	0.01117	0.005989
LY-CoV016	395	V	L	0.0019	0.01117	0.005989
LY-CoV016	395	V	M	0.001093	0.01117	0.005989
LY-CoV016	396	Y	C	0.005626	0.0866	0.03689
LY-CoV016	396	Y	F	0.001093	0.0866	0.03689
LY-CoV016	396	Y	H	0.001208	0.0866	0.03689
LY-CoV016	396	Y	I	0.001093	0.0866	0.03689
LY-CoV016	396	Y	L	0.008012	0.0866	0.03689
LY-CoV016	396	Y	M	0.001093	0.0866	0.03689
LY-CoV016	396	Y	N	0.001093	0.0866	0.03689
LY-CoV016	396	Y	S	0.03689	0.0866	0.03689
LY-CoV016	396	Y	T	0.02656	0.0866	0.03689
LY-CoV016	396	Y	V	0.001093	0.0866	0.03689
LY-CoV016	396	Y	W	0.00283	0.0866	0.03689
LY-CoV016	397	A	C	0.001962	0.009195	0.003198
LY-CoV016	397	A	I	0.002941	0.009195	0.003198
LY-CoV016	397	A	L	0.003198	0.009195	0.003198
LY-CoV016	397	A	V	0.001093	0.009195	0.003198
LY-CoV016	399	S	T	0.002421	0.002421	0.002421
LY-CoV016	401	V	I	0.001093	0.001093	0.001093
LY-CoV016	402	I	C	0.03216	0.03889	0.03216
LY-CoV016	402	I	L	0.001093	0.03889	0.03216
LY-CoV016	402	I	V	0.005628	0.03889	0.03216
LY-CoV016	403	R	A	0.008594	0.04887	0.01594
LY-CoV016	403	R	K	0.01594	0.04887	0.01594
LY-CoV016	403	R	M	0.009443	0.04887	0.01594
LY-CoV016	403	R	S	0.007645	0.04887	0.01594
LY-CoV016	403	R	T	0.007251	0.04887	0.01594
LY-CoV016	404	G	A	0.001093	0.005243	0.00415
LY-CoV016	404	G	K	0.00415	0.005243	0.00415
LY-CoV016	405	D	A	0.001093	2.213	0.9812
LY-CoV016	405	D	E	0.1537	2.213	0.9812
LY-CoV016	405	D	K	0.7627	2.213	0.9812
LY-CoV016	405	D	N	0.2702	2.213	0.9812
LY-CoV016	405	D	R	0.9812	2.213	0.9812
LY-CoV016	405	D	S	0.04421	2.213	0.9812
LY-CoV016	406	E	D	0.002221	0.006927	0.002982
LY-CoV016	406	E	Q	0.002982	0.006927	0.002982
LY-CoV016	406	E	W	0.001724	0.006927	0.002982
LY-CoV016	407	V	I	0.02341	0.0245	0.02341
LY-CoV016	407	V	L	0.001093	0.0245	0.02341
LY-CoV016	408	R	A	0.001093	0.2366	0.1628
LY-CoV016	408	R	C	0.001093	0.2366	0.1628
LY-CoV016	408	R	E	0.01072	0.2366	0.1628
LY-CoV016	408	R	F	0.001261	0.2366	0.1628
LY-CoV016	408	R	G	0.001093	0.2366	0.1628
LY-CoV016	408	R	H	0.02476	0.2366	0.1628
LY-CoV016	408	R	K	0.002834	0.2366	0.1628
LY-CoV016	408	R	L	0.002325	0.2366	0.1628
LY-CoV016	408	R	P	0.001093	0.2366	0.1628
LY-CoV016	408	R	S	0.001093	0.2366	0.1628
LY-CoV016	408	R	T	0.02372	0.2366	0.1628
LY-CoV016	408	R	V	0.002741	0.2366	0.1628
LY-CoV016	408	R	W	0.1628	0.2366	0.1628
LY-CoV016	409	Q	E	0.006719	0.006719	0.006719
LY-CoV016	410	I	V	0.001093	0.001093	0.001093
LY-CoV016	411	A	E	0.001093	0.04498	0.03576
LY-CoV016	411	A	G	0.03576	0.04498	0.03576
LY-CoV016	411	A	Q	0.001093	0.04498	0.03576
LY-CoV016	411	A	R	0.00193	0.04498	0.03576
LY-CoV016	411	A	S	0.005106	0.04498	0.03576
LY-CoV016	413	G	A	0.01349	0.075	0.01775
LY-CoV016	413	G	C	0.001272	0.075	0.01775
LY-CoV016	413	G	F	0.001093	0.075	0.01775
LY-CoV016	413	G	H	0.001093	0.075	0.01775
LY-CoV016	413	G	K	0.01386	0.075	0.01775
LY-CoV016	413	G	L	0.01134	0.075	0.01775
LY-CoV016	413	G	M	0.01775	0.075	0.01775
LY-CoV016	413	G	N	0.001737	0.075	0.01775
LY-CoV016	413	G	Q	0.001093	0.075	0.01775
LY-CoV016	413	G	R	0.006198	0.075	0.01775
LY-CoV016	413	G	S	0.004985	0.075	0.01775
LY-CoV016	413	G	Y	0.001093	0.075	0.01775
LY-CoV016	414	Q	A	0.009726	0.04792	0.0149
LY-CoV016	414	Q	C	0.001093	0.04792	0.0149
LY-CoV016	414	Q	E	0.00761	0.04792	0.0149
LY-CoV016	414	Q	G	0.0149	0.04792	0.0149
LY-CoV016	414	Q	I	0.001613	0.04792	0.0149
LY-CoV016	414	Q	K	0.001093	0.04792	0.0149
LY-CoV016	414	Q	M	0.001093	0.04792	0.0149
LY-CoV016	414	Q	R	0.001093	0.04792	0.0149
LY-CoV016	414	Q	S	0.001093	0.04792	0.0149
LY-CoV016	414	Q	T	0.004808	0.04792	0.0149
LY-CoV016	414	Q	V	0.003794	0.04792	0.0149
LY-CoV016	415	T	A	0.01337	1.003	0.7136
LY-CoV016	415	T	D	0.217	1.003	0.7136
LY-CoV016	415	T	E	0.01103	1.003	0.7136
LY-CoV016	415	T	G	0.7136	1.003	0.7136
LY-CoV016	415	T	H	0.001093	1.003	0.7136
LY-CoV016	415	T	I	0.001093	1.003	0.7136
LY-CoV016	415	T	K	0.001093	1.003	0.7136
LY-CoV016	415	T	M	0.001093	1.003	0.7136
LY-CoV016	415	T	N	0.01522	1.003	0.7136
LY-CoV016	415	T	Q	0.001093	1.003	0.7136
LY-CoV016	415	T	R	0.01141	1.003	0.7136
LY-CoV016	415	T	S	0.01013	1.003	0.7136
LY-CoV016	415	T	V	0.001093	1.003	0.7136
LY-CoV016	415	T	Y	0.004552	1.003	0.7136
LY-CoV016	417	K	A	0.9958	17.83	0.9972
LY-CoV016	417	K	C	0.9801	17.83	0.9972
LY-CoV016	417	K	D	0.9955	17.83	0.9972
LY-CoV016	417	K	E	0.9897	17.83	0.9972
LY-CoV016	417	K	F	0.9918	17.83	0.9972
LY-CoV016	417	K	G	0.9924	17.83	0.9972
LY-CoV016	417	K	H	0.9867	17.83	0.9972
LY-CoV016	417	K	I	0.9972	17.83	0.9972
LY-CoV016	417	K	L	0.9947	17.83	0.9972
LY-CoV016	417	K	M	0.9608	17.83	0.9972
LY-CoV016	417	K	N	0.9963	17.83	0.9972
LY-CoV016	417	K	P	0.9901	17.83	0.9972
LY-CoV016	417	K	Q	0.9251	17.83	0.9972
LY-CoV016	417	K	R	0.09949	17.83	0.9972
LY-CoV016	417	K	S	0.9785	17.83	0.9972
LY-CoV016	417	K	T	0.9862	17.83	0.9972
LY-CoV016	417	K	V	0.9955	17.83	0.9972
LY-CoV016	417	K	W	0.9854	17.83	0.9972
LY-CoV016	417	K	Y	0.9927	17.83	0.9972
LY-CoV016	418	I	V	0.002625	0.002625	0.002625
LY-CoV016	419	A	P	0.00342	0.004691	0.00342
LY-CoV016	419	A	S	0.001271	0.004691	0.00342
LY-CoV016	420	D	A	0.9874	7.833	0.9939
LY-CoV016	420	D	E	0.9866	7.833	0.9939
LY-CoV016	420	D	K	0.9855	7.833	0.9939
LY-CoV016	420	D	M	0.9904	7.833	0.9939
LY-CoV016	420	D	N	0.9916	7.833	0.9939
LY-CoV016	420	D	Q	0.9939	7.833	0.9939
LY-CoV016	420	D	R	0.9882	7.833	0.9939
LY-CoV016	420	D	S	0.9098	7.833	0.9939
LY-CoV016	421	Y	F	0.00556	1.94	0.992
LY-CoV016	421	Y	L	0.9177	1.94	0.992
LY-CoV016	421	Y	M	0.02427	1.94	0.992
LY-CoV016	421	Y	W	0.992	1.94	0.992
LY-CoV016	424	K	H	0.001093	0.03824	0.03715
LY-CoV016	424	K	R	0.03715	0.03824	0.03715
LY-CoV016	425	L	I	0.001093	0.004028	0.001841
LY-CoV016	425	L	M	0.001841	0.004028	0.001841
LY-CoV016	425	L	V	0.001093	0.004028	0.001841
LY-CoV016	427	D	A	0.001093	0.2296	0.09263
LY-CoV016	427	D	E	0.004925	0.2296	0.09263
LY-CoV016	427	D	F	0.001442	0.2296	0.09263
LY-CoV016	427	D	G	0.0196	0.2296	0.09263
LY-CoV016	427	D	H	0.002982	0.2296	0.09263
LY-CoV016	427	D	I	0.02649	0.2296	0.09263
LY-CoV016	427	D	K	0.01622	0.2296	0.09263
LY-CoV016	427	D	L	0.001093	0.2296	0.09263
LY-CoV016	427	D	M	0.001093	0.2296	0.09263
LY-CoV016	427	D	N	0.01273	0.2296	0.09263
LY-CoV016	427	D	P	0.002843	0.2296	0.09263
LY-CoV016	427	D	Q	0.09263	0.2296	0.09263
LY-CoV016	427	D	R	0.03088	0.2296	0.09263
LY-CoV016	427	D	S	0.001516	0.2296	0.09263
LY-CoV016	427	D	T	0.001093	0.2296	0.09263
LY-CoV016	427	D	V	0.01081	0.2296	0.09263
LY-CoV016	427	D	W	0.001093	0.2296	0.09263
LY-CoV016	427	D	Y	0.001093	0.2296	0.09263
LY-CoV016	428	D	A	0.004116	0.07891	0.0391
LY-CoV016	428	D	E	0.001093	0.07891	0.0391
LY-CoV016	428	D	G	0.01571	0.07891	0.0391
LY-CoV016	428	D	H	0.003486	0.07891	0.0391
LY-CoV016	428	D	K	0.001093	0.07891	0.0391
LY-CoV016	428	D	N	0.002474	0.07891	0.0391
LY-CoV016	428	D	P	0.0391	0.07891	0.0391
LY-CoV016	428	D	Q	0.00278	0.07891	0.0391
LY-CoV016	428	D	R	0.003588	0.07891	0.0391
LY-CoV016	428	D	S	0.001093	0.07891	0.0391
LY-CoV016	428	D	T	0.00438	0.07891	0.0391
LY-CoV016	429	F	W	0.009016	0.009016	0.009016
LY-CoV016	430	T	A	0.001821	0.06587	0.01346
LY-CoV016	430	T	C	0.004873	0.06587	0.01346
LY-CoV016	430	T	F	0.001849	0.06587	0.01346
LY-CoV016	430	T	H	0.006876	0.06587	0.01346
LY-CoV016	430	T	I	0.001093	0.06587	0.01346
LY-CoV016	430	T	K	0.005866	0.06587	0.01346
LY-CoV016	430	T	L	0.01346	0.06587	0.01346
LY-CoV016	430	T	M	0.001093	0.06587	0.01346
LY-CoV016	430	T	N	0.001093	0.06587	0.01346
LY-CoV016	430	T	Q	0.001093	0.06587	0.01346
LY-CoV016	430	T	R	0.003999	0.06587	0.01346
LY-CoV016	430	T	S	0.00901	0.06587	0.01346
LY-CoV016	430	T	V	0.001093	0.06587	0.01346
LY-CoV016	430	T	W	0.01155	0.06587	0.01346
LY-CoV016	430	T	Y	0.001093	0.06587	0.01346
LY-CoV016	433	V	I	0.001093	0.001093	0.001093
LY-CoV016	434	I	F	0.001093	0.01197	0.004056
LY-CoV016	434	I	L	0.001093	0.01197	0.004056
LY-CoV016	434	I	M	0.002288	0.01197	0.004056
LY-CoV016	434	I	V	0.004056	0.01197	0.004056
LY-CoV016	434	I	W	0.001093	0.01197	0.004056
LY-CoV016	434	I	Y	0.002342	0.01197	0.004056
LY-CoV016	435	A	S	0.001093	0.002457	0.001363
LY-CoV016	435	A	T	0.001363	0.002457	0.001363
LY-CoV016	437	N	P	0.007003	0.007003	0.007003
LY-CoV016	438	S	A	0.001093	0.002187	0.001093
LY-CoV016	438	S	T	0.001093	0.002187	0.001093
LY-CoV016	439	N	D	0.001316	0.03038	0.01282
LY-CoV016	439	N	H	0.00115	0.03038	0.01282
LY-CoV016	439	N	K	0	0.03038	0.01282
LY-CoV016	439	N	L	0.005077	0.03038	0.01282
LY-CoV016	439	N	M	0.01282	0.03038	0.01282
LY-CoV016	439	N	Q	0.001093	0.03038	0.01282
LY-CoV016	439	N	S	0.002187	0.03038	0.01282
LY-CoV016	439	N	T	0.004076	0.03038	0.01282
LY-CoV016	439	N	V	0.001093	0.03038	0.01282
LY-CoV016	439	N	Y	0.001567	0.03038	0.01282
LY-CoV016	440	N	A	0.004284	0.07464	0.01274
LY-CoV016	440	N	C	0.00167	0.07464	0.01274
LY-CoV016	440	N	D	0.004699	0.07464	0.01274
LY-CoV016	440	N	E	0.001759	0.07464	0.01274
LY-CoV016	440	N	F	0.004904	0.07464	0.01274
LY-CoV016	440	N	G	0.001093	0.07464	0.01274
LY-CoV016	440	N	H	0.01232	0.07464	0.01274
LY-CoV016	440	N	I	0.01274	0.07464	0.01274
LY-CoV016	440	N	K	0.001093	0.07464	0.01274
LY-CoV016	440	N	L	0.001093	0.07464	0.01274
LY-CoV016	440	N	M	0.003058	0.07464	0.01274
LY-CoV016	440	N	P	0.001908	0.07464	0.01274
LY-CoV016	440	N	Q	0.003624	0.07464	0.01274
LY-CoV016	440	N	R	0.00981	0.07464	0.01274
LY-CoV016	440	N	S	0.001093	0.07464	0.01274
LY-CoV016	440	N	T	0.001093	0.07464	0.01274
LY-CoV016	440	N	V	0.001093	0.07464	0.01274
LY-CoV016	440	N	Y	0.007299	0.07464	0.01274
LY-CoV016	441	L	A	0.001093	0.1098	0.08864
LY-CoV016	441	L	F	0.004108	0.1098	0.08864
LY-CoV016	441	L	H	0.08864	0.1098	0.08864
LY-CoV016	441	L	I	0.001093	0.1098	0.08864
LY-CoV016	441	L	Q	0.003188	0.1098	0.08864
LY-CoV016	441	L	R	0.002187	0.1098	0.08864
LY-CoV016	441	L	S	0.001093	0.1098	0.08864
LY-CoV016	441	L	V	0.001093	0.1098	0.08864
LY-CoV016	441	L	W	0.007264	0.1098	0.08864
LY-CoV016	443	S	A	0.01443	0.02766	0.01443
LY-CoV016	443	S	C	0.001093	0.02766	0.01443
LY-CoV016	443	S	G	0.001093	0.02766	0.01443
LY-CoV016	443	S	N	0.001093	0.02766	0.01443
LY-CoV016	443	S	Q	0.002964	0.02766	0.01443
LY-CoV016	443	S	T	0.001093	0.02766	0.01443
LY-CoV016	443	S	V	0.001093	0.02766	0.01443
LY-CoV016	443	S	Y	0.004803	0.02766	0.01443
LY-CoV016	444	K	A	0.003228	0.0349	0.003792
LY-CoV016	444	K	C	0.001093	0.0349	0.003792
LY-CoV016	444	K	D	0.003258	0.0349	0.003792
LY-CoV016	444	K	E	0.003621	0.0349	0.003792
LY-CoV016	444	K	F	0.001093	0.0349	0.003792
LY-CoV016	444	K	G	0.001093	0.0349	0.003792
LY-CoV016	444	K	H	0.001093	0.0349	0.003792
LY-CoV016	444	K	I	0.001093	0.0349	0.003792
LY-CoV016	444	K	L	0.001093	0.0349	0.003792
LY-CoV016	444	K	M	0.001093	0.0349	0.003792
LY-CoV016	444	K	N	0.001093	0.0349	0.003792
LY-CoV016	444	K	P	0.002349	0.0349	0.003792
LY-CoV016	444	K	Q	0.002087	0.0349	0.003792
LY-CoV016	444	K	R	0.003792	0.0349	0.003792
LY-CoV016	444	K	S	0.001093	0.0349	0.003792
LY-CoV016	444	K	T	0.001315	0.0349	0.003792
LY-CoV016	444	K	V	0.001093	0.0349	0.003792
LY-CoV016	444	K	W	0.001093	0.0349	0.003792
LY-CoV016	444	K	Y	0.003228	0.0349	0.003792
LY-CoV016	445	V	A	0.004486	0.1308	0.03892
LY-CoV016	445	V	C	0.0326	0.1308	0.03892
LY-CoV016	445	V	D	0.002423	0.1308	0.03892
LY-CoV016	445	V	E	0.003404	0.1308	0.03892
LY-CoV016	445	V	F	0.001506	0.1308	0.03892
LY-CoV016	445	V	G	0.001093	0.1308	0.03892
LY-CoV016	445	V	H	0.001093	0.1308	0.03892
LY-CoV016	445	V	I	0.001093	0.1308	0.03892
LY-CoV016	445	V	K	0.00397	0.1308	0.03892
LY-CoV016	445	V	L	0.003282	0.1308	0.03892
LY-CoV016	445	V	M	0.007525	0.1308	0.03892
LY-CoV016	445	V	N	0.001093	0.1308	0.03892
LY-CoV016	445	V	P	0.01725	0.1308	0.03892
LY-CoV016	445	V	Q	0.004325	0.1308	0.03892
LY-CoV016	445	V	R	0.001093	0.1308	0.03892
LY-CoV016	445	V	S	0.003161	0.1308	0.03892
LY-CoV016	445	V	T	0.001398	0.1308	0.03892
LY-CoV016	445	V	W	0.03892	0.1308	0.03892
LY-CoV016	445	V	Y	0.001093	0.1308	0.03892
LY-CoV016	446	G	A	0.001099	0.0932	0.02784
LY-CoV016	446	G	C	0.003661	0.0932	0.02784
LY-CoV016	446	G	D	0.001093	0.0932	0.02784
LY-CoV016	446	G	E	0.001093	0.0932	0.02784
LY-CoV016	446	G	F	0.002033	0.0932	0.02784
LY-CoV016	446	G	H	0.001093	0.0932	0.02784
LY-CoV016	446	G	I	0.001093	0.0932	0.02784
LY-CoV016	446	G	K	0.0023	0.0932	0.02784
LY-CoV016	446	G	L	0.01273	0.0932	0.02784
LY-CoV016	446	G	M	0.01662	0.0932	0.02784
LY-CoV016	446	G	N	0.001093	0.0932	0.02784
LY-CoV016	446	G	P	0.01175	0.0932	0.02784
LY-CoV016	446	G	Q	0.001093	0.0932	0.02784
LY-CoV016	446	G	R	0.003027	0.0932	0.02784
LY-CoV016	446	G	S	0.001896	0.0932	0.02784
LY-CoV016	446	G	T	0.001093	0.0932	0.02784
LY-CoV016	446	G	V	0.00118	0.0932	0.02784
LY-CoV016	446	G	W	0.02784	0.0932	0.02784
LY-CoV016	446	G	Y	0.001414	0.0932	0.02784
LY-CoV016	447	G	A	0.001093	0.03064	0.004547
LY-CoV016	447	G	C	0.002869	0.03064	0.004547
LY-CoV016	447	G	D	0.001093	0.03064	0.004547
LY-CoV016	447	G	E	0.001093	0.03064	0.004547
LY-CoV016	447	G	F	0.001093	0.03064	0.004547
LY-CoV016	447	G	H	0.00293	0.03064	0.004547
LY-CoV016	447	G	I	0.001296	0.03064	0.004547
LY-CoV016	447	G	K	0.001093	0.03064	0.004547
LY-CoV016	447	G	L	0.001718	0.03064	0.004547
LY-CoV016	447	G	M	0.001093	0.03064	0.004547
LY-CoV016	447	G	N	0.003423	0.03064	0.004547
LY-CoV016	447	G	P	0.001093	0.03064	0.004547
LY-CoV016	447	G	Q	0.004547	0.03064	0.004547
LY-CoV016	447	G	R	0.001606	0.03064	0.004547
LY-CoV016	447	G	S	0.001093	0.03064	0.004547
LY-CoV016	447	G	T	0.001276	0.03064	0.004547
LY-CoV016	447	G	V	0.001093	0.03064	0.004547
LY-CoV016	447	G	Y	0.001139	0.03064	0.004547
LY-CoV016	448	N	A	0.001093	0.02323	0.004482
LY-CoV016	448	N	C	0.004482	0.02323	0.004482
LY-CoV016	448	N	D	0.001729	0.02323	0.004482
LY-CoV016	448	N	E	0.001093	0.02323	0.004482
LY-CoV016	448	N	G	0.001093	0.02323	0.004482
LY-CoV016	448	N	H	0.002546	0.02323	0.004482
LY-CoV016	448	N	K	0.001093	0.02323	0.004482
LY-CoV016	448	N	P	0.001093	0.02323	0.004482
LY-CoV016	448	N	Q	0.001167	0.02323	0.004482
LY-CoV016	448	N	R	0.003469	0.02323	0.004482
LY-CoV016	448	N	S	0.001093	0.02323	0.004482
LY-CoV016	448	N	T	0.001093	0.02323	0.004482
LY-CoV016	448	N	V	0.001093	0.02323	0.004482
LY-CoV016	448	N	Y	0.001093	0.02323	0.004482
LY-CoV016	449	Y	A	0.003629	0.04404	0.007298
LY-CoV016	449	Y	C	0.001093	0.04404	0.007298
LY-CoV016	449	Y	D	0.001093	0.04404	0.007298
LY-CoV016	449	Y	E	0.001093	0.04404	0.007298
LY-CoV016	449	Y	F	0.003897	0.04404	0.007298
LY-CoV016	449	Y	G	0.001093	0.04404	0.007298
LY-CoV016	449	Y	H	0.001367	0.04404	0.007298
LY-CoV016	449	Y	I	0.001093	0.04404	0.007298
LY-CoV016	449	Y	K	0.001297	0.04404	0.007298
LY-CoV016	449	Y	L	0.001093	0.04404	0.007298
LY-CoV016	449	Y	M	0.002334	0.04404	0.007298
LY-CoV016	449	Y	N	0.002226	0.04404	0.007298
LY-CoV016	449	Y	P	0.001788	0.04404	0.007298
LY-CoV016	449	Y	Q	0.001093	0.04404	0.007298
LY-CoV016	449	Y	R	0.003727	0.04404	0.007298
LY-CoV016	449	Y	S	0.007298	0.04404	0.007298
LY-CoV016	449	Y	T	0.001093	0.04404	0.007298
LY-CoV016	449	Y	V	0.004314	0.04404	0.007298
LY-CoV016	449	Y	W	0.003416	0.04404	0.007298
LY-CoV016	450	N	A	0.002899	0.07775	0.0136
LY-CoV016	450	N	C	0.001458	0.07775	0.0136
LY-CoV016	450	N	D	0.0136	0.07775	0.0136
LY-CoV016	450	N	E	0.004035	0.07775	0.0136
LY-CoV016	450	N	F	0.003726	0.07775	0.0136
LY-CoV016	450	N	G	0.004472	0.07775	0.0136
LY-CoV016	450	N	H	0.007199	0.07775	0.0136
LY-CoV016	450	N	I	0.006789	0.07775	0.0136
LY-CoV016	450	N	K	0.001093	0.07775	0.0136
LY-CoV016	450	N	L	0.005972	0.07775	0.0136
LY-CoV016	450	N	M	0.001093	0.07775	0.0136
LY-CoV016	450	N	P	0.00251	0.07775	0.0136
LY-CoV016	450	N	Q	0.002578	0.07775	0.0136
LY-CoV016	450	N	R	0.001093	0.07775	0.0136
LY-CoV016	450	N	S	0.001093	0.07775	0.0136
LY-CoV016	450	N	T	0.001093	0.07775	0.0136
LY-CoV016	450	N	V	0.01169	0.07775	0.0136
LY-CoV016	450	N	W	0.003255	0.07775	0.0136
LY-CoV016	450	N	Y	0.002104	0.07775	0.0136
LY-CoV016	451	Y	F	0.001093	0.03761	0.03029
LY-CoV016	451	Y	H	0.001093	0.03761	0.03029
LY-CoV016	451	Y	I	0.001741	0.03761	0.03029
LY-CoV016	451	Y	L	0.001093	0.03761	0.03029
LY-CoV016	451	Y	M	0.002298	0.03761	0.03029
LY-CoV016	451	Y	Q	0.03029	0.03761	0.03029
LY-CoV016	452	L	A	0.001093	0.07254	0.0167
LY-CoV016	452	L	C	0.001093	0.07254	0.0167
LY-CoV016	452	L	D	0.001189	0.07254	0.0167
LY-CoV016	452	L	E	0.004142	0.07254	0.0167
LY-CoV016	452	L	F	0.001093	0.07254	0.0167
LY-CoV016	452	L	G	0.01554	0.07254	0.0167
LY-CoV016	452	L	H	0.001093	0.07254	0.0167
LY-CoV016	452	L	I	0.001093	0.07254	0.0167
LY-CoV016	452	L	K	0.001093	0.07254	0.0167
LY-CoV016	452	L	M	0.009921	0.07254	0.0167
LY-CoV016	452	L	N	0.0167	0.07254	0.0167
LY-CoV016	452	L	Q	0.009676	0.07254	0.0167
LY-CoV016	452	L	R	0.001093	0.07254	0.0167
LY-CoV016	452	L	S	0.001093	0.07254	0.0167
LY-CoV016	452	L	T	0.001093	0.07254	0.0167
LY-CoV016	452	L	V	0.001093	0.07254	0.0167
LY-CoV016	452	L	W	0.003342	0.07254	0.0167
LY-CoV016	452	L	Y	0.001093	0.07254	0.0167
LY-CoV016	453	Y	A	0.004456	0.08867	0.04839
LY-CoV016	453	Y	F	0.01624	0.08867	0.04839
LY-CoV016	453	Y	H	0.001093	0.08867	0.04839
LY-CoV016	453	Y	K	0.001093	0.08867	0.04839
LY-CoV016	453	Y	M	0.001183	0.08867	0.04839
LY-CoV016	453	Y	R	0.009823	0.08867	0.04839
LY-CoV016	453	Y	S	0.04839	0.08867	0.04839
LY-CoV016	453	Y	V	0.006388	0.08867	0.04839
LY-CoV016	455	L	A	0.004274	4.623	0.9924
LY-CoV016	455	L	C	0.001093	4.623	0.9924
LY-CoV016	455	L	E	0.9924	4.623	0.9924
LY-CoV016	455	L	F	0.001093	4.623	0.9924
LY-CoV016	455	L	G	0.676	4.623	0.9924
LY-CoV016	455	L	H	0.1455	4.623	0.9924
LY-CoV016	455	L	I	0.001093	4.623	0.9924
LY-CoV016	455	L	M	0.001093	4.623	0.9924
LY-CoV016	455	L	N	0.8045	4.623	0.9924
LY-CoV016	455	L	P	0.003764	4.623	0.9924
LY-CoV016	455	L	R	0.9833	4.623	0.9924
LY-CoV016	455	L	S	0.001212	4.623	0.9924
LY-CoV016	455	L	T	0.001093	4.623	0.9924
LY-CoV016	455	L	V	0.001093	4.623	0.9924
LY-CoV016	455	L	W	0.9659	4.623	0.9924
LY-CoV016	455	L	Y	0.03951	4.623	0.9924
LY-CoV016	456	F	A	0.9873	8.844	0.9955
LY-CoV016	456	F	C	0.9818	8.844	0.9955
LY-CoV016	456	F	G	0.9946	8.844	0.9955
LY-CoV016	456	F	H	0.9955	8.844	0.9955
LY-CoV016	456	F	I	0.006029	8.844	0.9955
LY-CoV016	456	F	K	0.981	8.844	0.9955
LY-CoV016	456	F	L	0.001108	8.844	0.9955
LY-CoV016	456	F	Q	0.9877	8.844	0.9955
LY-CoV016	456	F	R	0.9926	8.844	0.9955
LY-CoV016	456	F	T	0.9448	8.844	0.9955
LY-CoV016	456	F	V	0.9663	8.844	0.9955
LY-CoV016	456	F	W	0.001759	8.844	0.9955
LY-CoV016	456	F	Y	0.003534	8.844	0.9955
LY-CoV016	458	K	A	0.001093	0.121	0.06641
LY-CoV016	458	K	D	0.005522	0.121	0.06641
LY-CoV016	458	K	E	0.001093	0.121	0.06641
LY-CoV016	458	K	F	0.001532	0.121	0.06641
LY-CoV016	458	K	G	0.001093	0.121	0.06641
LY-CoV016	458	K	H	0.0159	0.121	0.06641
LY-CoV016	458	K	I	0.01181	0.121	0.06641
LY-CoV016	458	K	L	0.001093	0.121	0.06641
LY-CoV016	458	K	M	0.001093	0.121	0.06641
LY-CoV016	458	K	N	0.005478	0.121	0.06641
LY-CoV016	458	K	P	0.06641	0.121	0.06641
LY-CoV016	458	K	Q	0.00201	0.121	0.06641
LY-CoV016	458	K	R	0.001093	0.121	0.06641
LY-CoV016	458	K	S	0.001093	0.121	0.06641
LY-CoV016	458	K	T	0.001093	0.121	0.06641
LY-CoV016	458	K	V	0.001093	0.121	0.06641
LY-CoV016	458	K	W	0.001135	0.121	0.06641
LY-CoV016	458	K	Y	0.001325	0.121	0.06641
LY-CoV016	459	S	A	0.004909	0.6477	0.597
LY-CoV016	459	S	C	0.001591	0.6477	0.597
LY-CoV016	459	S	D	0.00894	0.6477	0.597
LY-CoV016	459	S	E	0.001093	0.6477	0.597
LY-CoV016	459	S	F	0.001093	0.6477	0.597
LY-CoV016	459	S	G	0.008509	0.6477	0.597
LY-CoV016	459	S	H	0.001128	0.6477	0.597
LY-CoV016	459	S	I	0.001093	0.6477	0.597
LY-CoV016	459	S	K	0.003286	0.6477	0.597
LY-CoV016	459	S	L	0.002436	0.6477	0.597
LY-CoV016	459	S	M	0.00418	0.6477	0.597
LY-CoV016	459	S	N	0.001093	0.6477	0.597
LY-CoV016	459	S	P	0.597	0.6477	0.597
LY-CoV016	459	S	Q	0.00702	0.6477	0.597
LY-CoV016	459	S	R	0.001093	0.6477	0.597
LY-CoV016	459	S	T	0.001093	0.6477	0.597
LY-CoV016	459	S	V	0.001093	0.6477	0.597
LY-CoV016	459	S	Y	0.001093	0.6477	0.597
LY-CoV016	460	N	A	0.9854	15.93	0.9961
LY-CoV016	460	N	C	0.8356	15.93	0.9961
LY-CoV016	460	N	D	0.07359	15.93	0.9961
LY-CoV016	460	N	E	0.9654	15.93	0.9961
LY-CoV016	460	N	F	0.9772	15.93	0.9961
LY-CoV016	460	N	G	0.5211	15.93	0.9961
LY-CoV016	460	N	H	0.9639	15.93	0.9961
LY-CoV016	460	N	I	0.9871	15.93	0.9961
LY-CoV016	460	N	K	0.9961	15.93	0.9961
LY-CoV016	460	N	L	0.9911	15.93	0.9961
LY-CoV016	460	N	M	0.9759	15.93	0.9961
LY-CoV016	460	N	P	0.9729	15.93	0.9961
LY-CoV016	460	N	Q	0.9437	15.93	0.9961
LY-CoV016	460	N	R	0.9902	15.93	0.9961
LY-CoV016	460	N	S	0.9573	15.93	0.9961
LY-CoV016	460	N	T	0.9922	15.93	0.9961
LY-CoV016	460	N	V	0.9765	15.93	0.9961
LY-CoV016	460	N	Y	0.8267	15.93	0.9961
LY-CoV016	461	L	I	0.03433	0.04276	0.03433
LY-CoV016	461	L	M	0.002187	0.04276	0.03433
LY-CoV016	461	L	V	0.006244	0.04276	0.03433
LY-CoV016	462	K	A	0.001093	0.05229	0.01363
LY-CoV016	462	K	C	0.001093	0.05229	0.01363
LY-CoV016	462	K	D	0.001093	0.05229	0.01363
LY-CoV016	462	K	E	0.001093	0.05229	0.01363
LY-CoV016	462	K	F	0.0133	0.05229	0.01363
LY-CoV016	462	K	G	0.01363	0.05229	0.01363
LY-CoV016	462	K	H	0.001093	0.05229	0.01363
LY-CoV016	462	K	I	0.003333	0.05229	0.01363
LY-CoV016	462	K	L	0.001093	0.05229	0.01363
LY-CoV016	462	K	M	0.001093	0.05229	0.01363
LY-CoV016	462	K	N	0.00644	0.05229	0.01363
LY-CoV016	462	K	Q	0.001093	0.05229	0.01363
LY-CoV016	462	K	R	0.001093	0.05229	0.01363
LY-CoV016	462	K	S	0.002431	0.05229	0.01363
LY-CoV016	462	K	T	0.001121	0.05229	0.01363
LY-CoV016	462	K	V	0.001093	0.05229	0.01363
LY-CoV016	462	K	Y	0.001093	0.05229	0.01363
LY-CoV016	463	P	A	0.02546	0.02546	0.02546
LY-CoV016	464	F	A	0.008418	0.02412	0.008418
LY-CoV016	464	F	G	0.001093	0.02412	0.008418
LY-CoV016	464	F	H	0.001093	0.02412	0.008418
LY-CoV016	464	F	L	0.002175	0.02412	0.008418
LY-CoV016	464	F	M	0.003992	0.02412	0.008418
LY-CoV016	464	F	N	0.001093	0.02412	0.008418
LY-CoV016	464	F	Q	0.001843	0.02412	0.008418
LY-CoV016	464	F	S	0.002224	0.02412	0.008418
LY-CoV016	464	F	W	0.001093	0.02412	0.008418
LY-CoV016	464	F	Y	0.001093	0.02412	0.008418
LY-CoV016	465	E	D	0.03131	0.03459	0.03131
LY-CoV016	465	E	G	0.001093	0.03459	0.03131
LY-CoV016	465	E	H	0.001093	0.03459	0.03131
LY-CoV016	465	E	Q	0.001093	0.03459	0.03131
LY-CoV016	466	R	H	0.002137	0.008087	0.004857
LY-CoV016	466	R	K	0.001093	0.008087	0.004857
LY-CoV016	466	R	Q	0.004857	0.008087	0.004857
LY-CoV016	468	I	A	0.001093	0.0371	0.004929
LY-CoV016	468	I	C	0.002889	0.0371	0.004929
LY-CoV016	468	I	D	0.001093	0.0371	0.004929
LY-CoV016	468	I	E	0.002816	0.0371	0.004929
LY-CoV016	468	I	G	0.002686	0.0371	0.004929
LY-CoV016	468	I	H	0.002621	0.0371	0.004929
LY-CoV016	468	I	K	0.001533	0.0371	0.004929
LY-CoV016	468	I	L	0.001093	0.0371	0.004929
LY-CoV016	468	I	M	0.001702	0.0371	0.004929
LY-CoV016	468	I	N	0.001093	0.0371	0.004929
LY-CoV016	468	I	P	0.003417	0.0371	0.004929
LY-CoV016	468	I	Q	0.001093	0.0371	0.004929
LY-CoV016	468	I	R	0.003305	0.0371	0.004929
LY-CoV016	468	I	S	0.00355	0.0371	0.004929
LY-CoV016	468	I	T	0.001093	0.0371	0.004929
LY-CoV016	468	I	V	0.001093	0.0371	0.004929
LY-CoV016	468	I	Y	0.004929	0.0371	0.004929
LY-CoV016	469	S	A	0.00326	0.04276	0.01253
LY-CoV016	469	S	C	0.01097	0.04276	0.01253
LY-CoV016	469	S	D	0.01253	0.04276	0.01253
LY-CoV016	469	S	E	0.001295	0.04276	0.01253
LY-CoV016	469	S	G	0.0027	0.04276	0.01253
LY-CoV016	469	S	K	0.002217	0.04276	0.01253
LY-CoV016	469	S	N	0.006521	0.04276	0.01253
LY-CoV016	469	S	Q	0.001093	0.04276	0.01253
LY-CoV016	469	S	R	0.001093	0.04276	0.01253
LY-CoV016	469	S	T	0.001093	0.04276	0.01253
LY-CoV016	470	T	A	0.001093	0.04645	0.01022
LY-CoV016	470	T	C	0.002101	0.04645	0.01022
LY-CoV016	470	T	D	0.003714	0.04645	0.01022
LY-CoV016	470	T	E	0.001645	0.04645	0.01022
LY-CoV016	470	T	F	0	0.04645	0.01022
LY-CoV016	470	T	G	0.001093	0.04645	0.01022
LY-CoV016	470	T	H	0.001093	0.04645	0.01022
LY-CoV016	470	T	I	0.001093	0.04645	0.01022
LY-CoV016	470	T	K	0.004611	0.04645	0.01022
LY-CoV016	470	T	L	0.003967	0.04645	0.01022
LY-CoV016	470	T	M	0.002336	0.04645	0.01022
LY-CoV016	470	T	N	0.01022	0.04645	0.01022
LY-CoV016	470	T	Q	0.002107	0.04645	0.01022
LY-CoV016	470	T	R	0.002634	0.04645	0.01022
LY-CoV016	470	T	S	0.004311	0.04645	0.01022
LY-CoV016	470	T	V	0.001093	0.04645	0.01022
LY-CoV016	470	T	Y	0.003342	0.04645	0.01022
LY-CoV016	471	E	A	0.003636	0.05762	0.01231
LY-CoV016	471	E	C	0.002238	0.05762	0.01231
LY-CoV016	471	E	D	0.001093	0.05762	0.01231
LY-CoV016	471	E	F	0.009049	0.05762	0.01231
LY-CoV016	471	E	G	0.00626	0.05762	0.01231
LY-CoV016	471	E	H	0.001093	0.05762	0.01231
LY-CoV016	471	E	I	0.001093	0.05762	0.01231
LY-CoV016	471	E	K	0.001093	0.05762	0.01231
LY-CoV016	471	E	L	0.001093	0.05762	0.01231
LY-CoV016	471	E	M	0.00111	0.05762	0.01231
LY-CoV016	471	E	N	0.00864	0.05762	0.01231
LY-CoV016	471	E	P	0.01231	0.05762	0.01231
LY-CoV016	471	E	Q	0.002634	0.05762	0.01231
LY-CoV016	471	E	R	0.001093	0.05762	0.01231
LY-CoV016	471	E	S	0.001093	0.05762	0.01231
LY-CoV016	471	E	T	0.001093	0.05762	0.01231
LY-CoV016	471	E	V	0.001093	0.05762	0.01231
LY-CoV016	471	E	Y	0.001898	0.05762	0.01231
LY-CoV016	472	I	A	0.01743	3.704	0.9804
LY-CoV016	472	I	C	0.3828	3.704	0.9804
LY-CoV016	472	I	D	0.83	3.704	0.9804
LY-CoV016	472	I	E	0.4718	3.704	0.9804
LY-CoV016	472	I	F	0.01414	3.704	0.9804
LY-CoV016	472	I	G	0.9804	3.704	0.9804
LY-CoV016	472	I	H	0.02838	3.704	0.9804
LY-CoV016	472	I	K	0.1548	3.704	0.9804
LY-CoV016	472	I	L	0.007276	3.704	0.9804
LY-CoV016	472	I	M	0.001093	3.704	0.9804
LY-CoV016	472	I	N	0.1588	3.704	0.9804
LY-CoV016	472	I	P	0.1247	3.704	0.9804
LY-CoV016	472	I	Q	0.03855	3.704	0.9804
LY-CoV016	472	I	S	0.4162	3.704	0.9804
LY-CoV016	472	I	T	0.01143	3.704	0.9804
LY-CoV016	472	I	V	0.001625	3.704	0.9804
LY-CoV016	472	I	W	0.05281	3.704	0.9804
LY-CoV016	472	I	Y	0.0117	3.704	0.9804
LY-CoV016	473	Y	A	0.7451	10.31	0.9849
LY-CoV016	473	Y	C	0.9774	10.31	0.9849
LY-CoV016	473	Y	E	0.9736	10.31	0.9849
LY-CoV016	473	Y	F	0.01004	10.31	0.9849
LY-CoV016	473	Y	H	0.01623	10.31	0.9849
LY-CoV016	473	Y	I	0.9807	10.31	0.9849
LY-CoV016	473	Y	L	0.9483	10.31	0.9849
LY-CoV016	473	Y	M	0.8362	10.31	0.9849
LY-CoV016	473	Y	N	0.9314	10.31	0.9849
LY-CoV016	473	Y	Q	0.9849	10.31	0.9849
LY-CoV016	473	Y	S	0.9735	10.31	0.9849
LY-CoV016	473	Y	T	0.9564	10.31	0.9849
LY-CoV016	473	Y	V	0.9742	10.31	0.9849
LY-CoV016	473	Y	W	0.001485	10.31	0.9849
LY-CoV016	474	Q	A	0	0.02107	0.006039
LY-CoV016	474	Q	D	0.001681	0.02107	0.006039
LY-CoV016	474	Q	E	0.001093	0.02107	0.006039
LY-CoV016	474	Q	G	0.001093	0.02107	0.006039
LY-CoV016	474	Q	H	0.001093	0.02107	0.006039
LY-CoV016	474	Q	K	0.001093	0.02107	0.006039
LY-CoV016	474	Q	M	0.006039	0.02107	0.006039
LY-CoV016	474	Q	N	0.00168	0.02107	0.006039
LY-CoV016	474	Q	P	0.002203	0.02107	0.006039
LY-CoV016	474	Q	R	0.001815	0.02107	0.006039
LY-CoV016	474	Q	S	0.001093	0.02107	0.006039
LY-CoV016	474	Q	T	0.001093	0.02107	0.006039
LY-CoV016	474	Q	V	0.001093	0.02107	0.006039
LY-CoV016	475	A	C	0.003171	10.29	0.9952
LY-CoV016	475	A	D	0.9637	10.29	0.9952
LY-CoV016	475	A	E	0.9952	10.29	0.9952
LY-CoV016	475	A	F	0.9812	10.29	0.9952
LY-CoV016	475	A	G	0.05923	10.29	0.9952
LY-CoV016	475	A	I	0.9854	10.29	0.9952
LY-CoV016	475	A	K	0.9832	10.29	0.9952
LY-CoV016	475	A	L	0.001093	10.29	0.9952
LY-CoV016	475	A	M	0.9284	10.29	0.9952
LY-CoV016	475	A	N	0.8421	10.29	0.9952
LY-CoV016	475	A	Q	0.9372	10.29	0.9952
LY-CoV016	475	A	R	0.9952	10.29	0.9952
LY-CoV016	475	A	S	0.03763	10.29	0.9952
LY-CoV016	475	A	T	0.02828	10.29	0.9952
LY-CoV016	475	A	V	0.5653	10.29	0.9952
LY-CoV016	475	A	Y	0.984	10.29	0.9952
LY-CoV016	476	G	A	0.01647	3.565	0.9667
LY-CoV016	476	G	D	0.005418	3.565	0.9667
LY-CoV016	476	G	E	0.8714	3.565	0.9667
LY-CoV016	476	G	H	0.001093	3.565	0.9667
LY-CoV016	476	G	K	0.7158	3.565	0.9667
LY-CoV016	476	G	N	0.1466	3.565	0.9667
LY-CoV016	476	G	Q	0.1072	3.565	0.9667
LY-CoV016	476	G	R	0.7331	3.565	0.9667
LY-CoV016	476	G	S	0.001093	3.565	0.9667
LY-CoV016	476	G	T	0.9667	3.565	0.9667
LY-CoV016	477	S	A	0.001093	0.03467	0.005443
LY-CoV016	477	S	C	0.001093	0.03467	0.005443
LY-CoV016	477	S	D	0.001093	0.03467	0.005443
LY-CoV016	477	S	F	0.001093	0.03467	0.005443
LY-CoV016	477	S	G	0.001093	0.03467	0.005443
LY-CoV016	477	S	H	0.002187	0.03467	0.005443
LY-CoV016	477	S	I	0.001093	0.03467	0.005443
LY-CoV016	477	S	L	0.004427	0.03467	0.005443
LY-CoV016	477	S	N	0.001093	0.03467	0.005443
LY-CoV016	477	S	P	0.001093	0.03467	0.005443
LY-CoV016	477	S	Q	0.001093	0.03467	0.005443
LY-CoV016	477	S	R	0.003829	0.03467	0.005443
LY-CoV016	477	S	T	0.005443	0.03467	0.005443
LY-CoV016	477	S	V	0.002228	0.03467	0.005443
LY-CoV016	477	S	W	0.002187	0.03467	0.005443
LY-CoV016	477	S	Y	0.00453	0.03467	0.005443
LY-CoV016	478	T	A	0.001093	0.03662	0.007877
LY-CoV016	478	T	C	0.001093	0.03662	0.007877
LY-CoV016	478	T	D	0.001093	0.03662	0.007877
LY-CoV016	478	T	E	0.001667	0.03662	0.007877
LY-CoV016	478	T	F	0.001093	0.03662	0.007877
LY-CoV016	478	T	G	0.001093	0.03662	0.007877
LY-CoV016	478	T	H	0.001398	0.03662	0.007877
LY-CoV016	478	T	I	0.001093	0.03662	0.007877
LY-CoV016	478	T	K	0.001093	0.03662	0.007877
LY-CoV016	478	T	L	0.001743	0.03662	0.007877
LY-CoV016	478	T	M	0.001093	0.03662	0.007877
LY-CoV016	478	T	N	0.007877	0.03662	0.007877
LY-CoV016	478	T	P	0.001093	0.03662	0.007877
LY-CoV016	478	T	Q	0.001093	0.03662	0.007877
LY-CoV016	478	T	R	0.001093	0.03662	0.007877
LY-CoV016	478	T	S	0.001093	0.03662	0.007877
LY-CoV016	478	T	V	0.003902	0.03662	0.007877
LY-CoV016	478	T	W	0.005814	0.03662	0.007877
LY-CoV016	478	T	Y	0.001093	0.03662	0.007877
LY-CoV016	479	P	A	0.001093	0.1117	0.02099
LY-CoV016	479	P	C	0.004954	0.1117	0.02099
LY-CoV016	479	P	D	0.001093	0.1117	0.02099
LY-CoV016	479	P	E	0.00227	0.1117	0.02099
LY-CoV016	479	P	F	0.01092	0.1117	0.02099
LY-CoV016	479	P	G	0.001093	0.1117	0.02099
LY-CoV016	479	P	H	0.001093	0.1117	0.02099
LY-CoV016	479	P	I	0.007696	0.1117	0.02099
LY-CoV016	479	P	K	0.005325	0.1117	0.02099
LY-CoV016	479	P	L	0.01802	0.1117	0.02099
LY-CoV016	479	P	M	0.006688	0.1117	0.02099
LY-CoV016	479	P	N	0.008707	0.1117	0.02099
LY-CoV016	479	P	Q	0.001093	0.1117	0.02099
LY-CoV016	479	P	R	0.02099	0.1117	0.02099
LY-CoV016	479	P	S	0.001484	0.1117	0.02099
LY-CoV016	479	P	T	0.01074	0.1117	0.02099
LY-CoV016	479	P	V	0.007389	0.1117	0.02099
LY-CoV016	479	P	Y	0.001093	0.1117	0.02099
LY-CoV016	481	N	A	0.001093	0.07747	0.01516
LY-CoV016	481	N	C	0.007981	0.07747	0.01516
LY-CoV016	481	N	D	0.002373	0.07747	0.01516
LY-CoV016	481	N	E	0.001151	0.07747	0.01516
LY-CoV016	481	N	F	0.001093	0.07747	0.01516
LY-CoV016	481	N	G	0.001344	0.07747	0.01516
LY-CoV016	481	N	H	0.001093	0.07747	0.01516
LY-CoV016	481	N	I	0.005036	0.07747	0.01516
LY-CoV016	481	N	K	0.001093	0.07747	0.01516
LY-CoV016	481	N	L	0.005037	0.07747	0.01516
LY-CoV016	481	N	M	0.007144	0.07747	0.01516
LY-CoV016	481	N	P	0.002679	0.07747	0.01516
LY-CoV016	481	N	Q	0.01091	0.07747	0.01516
LY-CoV016	481	N	R	0.01516	0.07747	0.01516
LY-CoV016	481	N	S	0.001093	0.07747	0.01516
LY-CoV016	481	N	T	0.001093	0.07747	0.01516
LY-CoV016	481	N	V	0.011	0.07747	0.01516
LY-CoV016	481	N	Y	0.001093	0.07747	0.01516
LY-CoV016	482	G	A	0.001093	0.1442	0.05092
LY-CoV016	482	G	C	0.003377	0.1442	0.05092
LY-CoV016	482	G	D	0.001094	0.1442	0.05092
LY-CoV016	482	G	F	0.002482	0.1442	0.05092
LY-CoV016	482	G	H	0.001291	0.1442	0.05092
LY-CoV016	482	G	K	0.001093	0.1442	0.05092
LY-CoV016	482	G	L	0.03339	0.1442	0.05092
LY-CoV016	482	G	N	0.003084	0.1442	0.05092
LY-CoV016	482	G	P	0.05092	0.1442	0.05092
LY-CoV016	482	G	Q	0.004231	0.1442	0.05092
LY-CoV016	482	G	R	0.006034	0.1442	0.05092
LY-CoV016	482	G	S	0.001152	0.1442	0.05092
LY-CoV016	482	G	T	0.01001	0.1442	0.05092
LY-CoV016	482	G	Y	0.02497	0.1442	0.05092
LY-CoV016	483	V	A	0.001093	0.05859	0.01592
LY-CoV016	483	V	C	0.002563	0.05859	0.01592
LY-CoV016	483	V	D	0.001714	0.05859	0.01592
LY-CoV016	483	V	E	0.006296	0.05859	0.01592
LY-CoV016	483	V	F	0.001093	0.05859	0.01592
LY-CoV016	483	V	G	0.01592	0.05859	0.01592
LY-CoV016	483	V	H	0.001093	0.05859	0.01592
LY-CoV016	483	V	I	0.001093	0.05859	0.01592
LY-CoV016	483	V	K	0.001093	0.05859	0.01592
LY-CoV016	483	V	L	0.002196	0.05859	0.01592
LY-CoV016	483	V	M	0.003456	0.05859	0.01592
LY-CoV016	483	V	N	0.002661	0.05859	0.01592
LY-CoV016	483	V	Q	0.00587	0.05859	0.01592
LY-CoV016	483	V	R	0.001093	0.05859	0.01592
LY-CoV016	483	V	S	0.003764	0.05859	0.01592
LY-CoV016	483	V	T	0.005345	0.05859	0.01592
LY-CoV016	483	V	W	0.001093	0.05859	0.01592
LY-CoV016	483	V	Y	0.00115	0.05859	0.01592
LY-CoV016	484	E	A	0.03009	0.9369	0.3243
LY-CoV016	484	E	C	0.02804	0.9369	0.3243
LY-CoV016	484	E	D	0.01511	0.9369	0.3243
LY-CoV016	484	E	F	0.07827	0.9369	0.3243
LY-CoV016	484	E	G	0.001093	0.9369	0.3243
LY-CoV016	484	E	H	0.05482	0.9369	0.3243
LY-CoV016	484	E	I	0.09799	0.9369	0.3243
LY-CoV016	484	E	K	0.001093	0.9369	0.3243
LY-CoV016	484	E	L	0.008682	0.9369	0.3243
LY-CoV016	484	E	M	0.003987	0.9369	0.3243
LY-CoV016	484	E	N	0.006201	0.9369	0.3243
LY-CoV016	484	E	P	0.01299	0.9369	0.3243
LY-CoV016	484	E	Q	0.002725	0.9369	0.3243
LY-CoV016	484	E	R	0.002353	0.9369	0.3243
LY-CoV016	484	E	S	0.003309	0.9369	0.3243
LY-CoV016	484	E	T	0.001093	0.9369	0.3243
LY-CoV016	484	E	V	0.02011	0.9369	0.3243
LY-CoV016	484	E	W	0.3243	0.9369	0.3243
LY-CoV016	484	E	Y	0.2446	0.9369	0.3243
LY-CoV016	485	G	A	0.001093	0.9854	0.8911
LY-CoV016	485	G	C	0.004182	0.9854	0.8911
LY-CoV016	485	G	D	0.03442	0.9854	0.8911
LY-CoV016	485	G	E	0.01913	0.9854	0.8911
LY-CoV016	485	G	H	0.001733	0.9854	0.8911
LY-CoV016	485	G	K	0.001093	0.9854	0.8911
LY-CoV016	485	G	M	0.001093	0.9854	0.8911
LY-CoV016	485	G	N	0.002919	0.9854	0.8911
LY-CoV016	485	G	P	0.8911	0.9854	0.8911
LY-CoV016	485	G	Q	0.001093	0.9854	0.8911
LY-CoV016	485	G	R	0.004295	0.9854	0.8911
LY-CoV016	485	G	S	0.002814	0.9854	0.8911
LY-CoV016	485	G	T	0.02047	0.9854	0.8911
LY-CoV016	486	F	A	0.3313	4.421	0.8201
LY-CoV016	486	F	C	0.5852	4.421	0.8201
LY-CoV016	486	F	D	0.03037	4.421	0.8201
LY-CoV016	486	F	E	0.02053	4.421	0.8201
LY-CoV016	486	F	G	0.7739	4.421	0.8201
LY-CoV016	486	F	H	0.01909	4.421	0.8201
LY-CoV016	486	F	I	0.07302	4.421	0.8201
LY-CoV016	486	F	K	0.8201	4.421	0.8201
LY-CoV016	486	F	L	0.007984	4.421	0.8201
LY-CoV016	486	F	M	0.007836	4.421	0.8201
LY-CoV016	486	F	N	0.1271	4.421	0.8201
LY-CoV016	486	F	P	0.2719	4.421	0.8201
LY-CoV016	486	F	Q	0.1081	4.421	0.8201
LY-CoV016	486	F	R	0.6917	4.421	0.8201
LY-CoV016	486	F	S	0.2202	4.421	0.8201
LY-CoV016	486	F	T	0.1316	4.421	0.8201
LY-CoV016	486	F	V	0.1266	4.421	0.8201
LY-CoV016	486	F	W	0.01392	4.421	0.8201
LY-CoV016	486	F	Y	0.06054	4.421	0.8201
LY-CoV016	487	N	A	0.9802	12.38	0.9917
LY-CoV016	487	N	D	0.9522	12.38	0.9917
LY-CoV016	487	N	E	0.9722	12.38	0.9917
LY-CoV016	487	N	F	0.9195	12.38	0.9917
LY-CoV016	487	N	G	0.8268	12.38	0.9917
LY-CoV016	487	N	H	0.9493	12.38	0.9917
LY-CoV016	487	N	K	0.9677	12.38	0.9917
LY-CoV016	487	N	L	0.936	12.38	0.9917
LY-CoV016	487	N	M	0.1566	12.38	0.9917
LY-CoV016	487	N	Q	0.7834	12.38	0.9917
LY-CoV016	487	N	R	0.9628	12.38	0.9917
LY-CoV016	487	N	S	0.9917	12.38	0.9917
LY-CoV016	487	N	T	0.9916	12.38	0.9917
LY-CoV016	487	N	Y	0.987	12.38	0.9917
LY-CoV016	489	Y	F	0.0956	6.851	0.9953
LY-CoV016	489	Y	H	0.9762	6.851	0.9953
LY-CoV016	489	Y	I	0.9451	6.851	0.9953
LY-CoV016	489	Y	L	0.9922	6.851	0.9953
LY-CoV016	489	Y	M	0.9617	6.851	0.9953
LY-CoV016	489	Y	Q	0.9807	6.851	0.9953
LY-CoV016	489	Y	V	0.9953	6.851	0.9953
LY-CoV016	489	Y	W	0.9039	6.851	0.9953
LY-CoV016	490	F	A	0.001093	0.1305	0.06103
LY-CoV016	490	F	C	0.001093	0.1305	0.06103
LY-CoV016	490	F	D	0.002114	0.1305	0.06103
LY-CoV016	490	F	E	0.001093	0.1305	0.06103
LY-CoV016	490	F	G	0.001477	0.1305	0.06103
LY-CoV016	490	F	H	0.001093	0.1305	0.06103
LY-CoV016	490	F	I	0.011	0.1305	0.06103
LY-CoV016	490	F	K	0.001093	0.1305	0.06103
LY-CoV016	490	F	L	0.001093	0.1305	0.06103
LY-CoV016	490	F	M	0.01725	0.1305	0.06103
LY-CoV016	490	F	N	0.001093	0.1305	0.06103
LY-CoV016	490	F	P	0.001739	0.1305	0.06103
LY-CoV016	490	F	Q	0.06103	0.1305	0.06103
LY-CoV016	490	F	R	0.001093	0.1305	0.06103
LY-CoV016	490	F	S	0.001093	0.1305	0.06103
LY-CoV016	490	F	T	0.01205	0.1305	0.06103
LY-CoV016	490	F	V	0.006904	0.1305	0.06103
LY-CoV016	490	F	W	0.001761	0.1305	0.06103
LY-CoV016	490	F	Y	0.005377	0.1305	0.06103
LY-CoV016	492	L	F	0.002199	0.01322	0.008424
LY-CoV016	492	L	I	0.002595	0.01322	0.008424
LY-CoV016	492	L	V	0.008424	0.01322	0.008424
LY-CoV016	493	Q	A	0.001093	1.01	0.4914
LY-CoV016	493	Q	C	0.001093	1.01	0.4914
LY-CoV016	493	Q	D	0.001093	1.01	0.4914
LY-CoV016	493	Q	E	0.001093	1.01	0.4914
LY-CoV016	493	Q	F	0.008792	1.01	0.4914
LY-CoV016	493	Q	G	0.001093	1.01	0.4914
LY-CoV016	493	Q	H	0.001093	1.01	0.4914
LY-CoV016	493	Q	I	0.01331	1.01	0.4914
LY-CoV016	493	Q	K	0.3477	1.01	0.4914
LY-CoV016	493	Q	L	0.009005	1.01	0.4914
LY-CoV016	493	Q	M	0.001093	1.01	0.4914
LY-CoV016	493	Q	N	0.001093	1.01	0.4914
LY-CoV016	493	Q	R	0.4914	1.01	0.4914
LY-CoV016	493	Q	S	0.001608	1.01	0.4914
LY-CoV016	493	Q	T	0.002544	1.01	0.4914
LY-CoV016	493	Q	V	0.1112	1.01	0.4914
LY-CoV016	493	Q	W	0.001703	1.01	0.4914
LY-CoV016	493	Q	Y	0.01414	1.01	0.4914
LY-CoV016	494	S	A	0.001093	0.1496	0.06384
LY-CoV016	494	S	D	0	0.1496	0.06384
LY-CoV016	494	S	F	0.002193	0.1496	0.06384
LY-CoV016	494	S	G	0.001093	0.1496	0.06384
LY-CoV016	494	S	H	0.008831	0.1496	0.06384
LY-CoV016	494	S	I	0.001093	0.1496	0.06384
LY-CoV016	494	S	K	0.001093	0.1496	0.06384
LY-CoV016	494	S	M	0.01803	0.1496	0.06384
LY-CoV016	494	S	N	0.003074	0.1496	0.06384
LY-CoV016	494	S	P	0.06384	0.1496	0.06384
LY-CoV016	494	S	R	0.001093	0.1496	0.06384
LY-CoV016	494	S	T	0.001093	0.1496	0.06384
LY-CoV016	494	S	V	0.04187	0.1496	0.06384
LY-CoV016	494	S	W	0.002888	0.1496	0.06384
LY-CoV016	494	S	Y	0.00234	0.1496	0.06384
LY-CoV016	496	G	A	0.001093	0.1078	0.05272
LY-CoV016	496	G	C	0.001093	0.1078	0.05272
LY-CoV016	496	G	D	0.001093	0.1078	0.05272
LY-CoV016	496	G	E	0.003459	0.1078	0.05272
LY-CoV016	496	G	F	0.004606	0.1078	0.05272
LY-CoV016	496	G	H	0.001093	0.1078	0.05272
LY-CoV016	496	G	I	0.001093	0.1078	0.05272
LY-CoV016	496	G	K	0.01228	0.1078	0.05272
LY-CoV016	496	G	L	0.01262	0.1078	0.05272
LY-CoV016	496	G	M	0.001093	0.1078	0.05272
LY-CoV016	496	G	N	0.001093	0.1078	0.05272
LY-CoV016	496	G	Q	0.001093	0.1078	0.05272
LY-CoV016	496	G	R	0.05272	0.1078	0.05272
LY-CoV016	496	G	S	0.001579	0.1078	0.05272
LY-CoV016	496	G	T	0.001093	0.1078	0.05272
LY-CoV016	496	G	V	0.006489	0.1078	0.05272
LY-CoV016	496	G	W	0.003066	0.1078	0.05272
LY-CoV016	496	G	Y	0.001093	0.1078	0.05272
LY-CoV016	498	Q	A	0.001093	0.06488	0.02017
LY-CoV016	498	Q	C	0.001093	0.06488	0.02017
LY-CoV016	498	Q	D	0.001093	0.06488	0.02017
LY-CoV016	498	Q	E	0.001346	0.06488	0.02017
LY-CoV016	498	Q	F	0.002437	0.06488	0.02017
LY-CoV016	498	Q	G	0.001201	0.06488	0.02017
LY-CoV016	498	Q	H	0.0174	0.06488	0.02017
LY-CoV016	498	Q	I	0.001093	0.06488	0.02017
LY-CoV016	498	Q	K	0.001093	0.06488	0.02017
LY-CoV016	498	Q	L	0.003384	0.06488	0.02017
LY-CoV016	498	Q	M	0.001093	0.06488	0.02017
LY-CoV016	498	Q	N	0.001093	0.06488	0.02017
LY-CoV016	498	Q	R	0.02017	0.06488	0.02017
LY-CoV016	498	Q	S	0.006916	0.06488	0.02017
LY-CoV016	498	Q	T	0.001093	0.06488	0.02017
LY-CoV016	498	Q	V	0.001093	0.06488	0.02017
LY-CoV016	498	Q	W	0.001093	0.06488	0.02017
LY-CoV016	498	Q	Y	0.001093	0.06488	0.02017
LY-CoV016	499	P	A	0.001093	0.1044	0.02558
LY-CoV016	499	P	C	0.001093	0.1044	0.02558
LY-CoV016	499	P	D	0.00519	0.1044	0.02558
LY-CoV016	499	P	E	0.001527	0.1044	0.02558
LY-CoV016	499	P	G	0.00168	0.1044	0.02558
LY-CoV016	499	P	H	0.001414	0.1044	0.02558
LY-CoV016	499	P	L	0.004898	0.1044	0.02558
LY-CoV016	499	P	M	0.008924	0.1044	0.02558
LY-CoV016	499	P	N	0.02065	0.1044	0.02558
LY-CoV016	499	P	Q	0.003943	0.1044	0.02558
LY-CoV016	499	P	R	0.02372	0.1044	0.02558
LY-CoV016	499	P	S	0.001093	0.1044	0.02558
LY-CoV016	499	P	T	0.002527	0.1044	0.02558
LY-CoV016	499	P	V	0.02558	0.1044	0.02558
LY-CoV016	499	P	Y	0.001093	0.1044	0.02558
LY-CoV016	500	T	A	0.001093	0.03366	0.007288
LY-CoV016	500	T	C	0.001093	0.03366	0.007288
LY-CoV016	500	T	D	0.001093	0.03366	0.007288
LY-CoV016	500	T	E	0.001093	0.03366	0.007288
LY-CoV016	500	T	F	0.001093	0.03366	0.007288
LY-CoV016	500	T	G	0.001093	0.03366	0.007288
LY-CoV016	500	T	H	0.003476	0.03366	0.007288
LY-CoV016	500	T	I	0.001302	0.03366	0.007288
LY-CoV016	500	T	K	0.001093	0.03366	0.007288
LY-CoV016	500	T	L	0.001093	0.03366	0.007288
LY-CoV016	500	T	M	0.007288	0.03366	0.007288
LY-CoV016	500	T	N	0.001093	0.03366	0.007288
LY-CoV016	500	T	P	0.001093	0.03366	0.007288
LY-CoV016	500	T	Q	0.001093	0.03366	0.007288
LY-CoV016	500	T	R	0.001093	0.03366	0.007288
LY-CoV016	500	T	S	0.001093	0.03366	0.007288
LY-CoV016	500	T	V	0.001093	0.03366	0.007288
LY-CoV016	500	T	W	0.002958	0.03366	0.007288
LY-CoV016	500	T	Y	0.003329	0.03366	0.007288
LY-CoV016	501	N	A	0.05883	1.495	0.484
LY-CoV016	501	N	C	0.04049	1.495	0.484
LY-CoV016	501	N	F	0.01032	1.495	0.484
LY-CoV016	501	N	G	0.001486	1.495	0.484
LY-CoV016	501	N	H	0.01962	1.495	0.484
LY-CoV016	501	N	I	0.01169	1.495	0.484
LY-CoV016	501	N	L	0.06734	1.495	0.484
LY-CoV016	501	N	M	0.2842	1.495	0.484
LY-CoV016	501	N	P	0.001093	1.495	0.484
LY-CoV016	501	N	Q	0.05245	1.495	0.484
LY-CoV016	501	N	R	0.484	1.495	0.484
LY-CoV016	501	N	S	0.01169	1.495	0.484
LY-CoV016	501	N	T	0.04908	1.495	0.484
LY-CoV016	501	N	V	0.06596	1.495	0.484
LY-CoV016	501	N	W	0.3223	1.495	0.484
LY-CoV016	501	N	Y	0.01396	1.495	0.484
LY-CoV016	503	V	A	0.001093	0.05089	0.01965
LY-CoV016	503	V	C	0.004143	0.05089	0.01965
LY-CoV016	503	V	D	0.001093	0.05089	0.01965
LY-CoV016	503	V	E	0.001093	0.05089	0.01965
LY-CoV016	503	V	F	0.00302	0.05089	0.01965
LY-CoV016	503	V	G	0.001093	0.05089	0.01965
LY-CoV016	503	V	H	0.003345	0.05089	0.01965
LY-CoV016	503	V	I	0.002936	0.05089	0.01965
LY-CoV016	503	V	K	0.001404	0.05089	0.01965
LY-CoV016	503	V	L	0.001093	0.05089	0.01965
LY-CoV016	503	V	M	0.001093	0.05089	0.01965
LY-CoV016	503	V	N	0.001093	0.05089	0.01965
LY-CoV016	503	V	Q	0.001093	0.05089	0.01965
LY-CoV016	503	V	R	0.002343	0.05089	0.01965
LY-CoV016	503	V	S	0.01965	0.05089	0.01965
LY-CoV016	503	V	T	0.002922	0.05089	0.01965
LY-CoV016	503	V	W	0.001093	0.05089	0.01965
LY-CoV016	503	V	Y	0.001286	0.05089	0.01965
LY-CoV016	504	G	A	0.03184	6.418	0.9016
LY-CoV016	504	G	C	0.7509	6.418	0.9016
LY-CoV016	504	G	D	0.2128	6.418	0.9016
LY-CoV016	504	G	E	0.004679	6.418	0.9016
LY-CoV016	504	G	F	0.2907	6.418	0.9016
LY-CoV016	504	G	H	0.2026	6.418	0.9016
LY-CoV016	504	G	I	0.9016	6.418	0.9016
LY-CoV016	504	G	K	0.6294	6.418	0.9016
LY-CoV016	504	G	L	0.6843	6.418	0.9016
LY-CoV016	504	G	M	0.5121	6.418	0.9016
LY-CoV016	504	G	N	0.2844	6.418	0.9016
LY-CoV016	504	G	P	0.2309	6.418	0.9016
LY-CoV016	504	G	Q	0.2445	6.418	0.9016
LY-CoV016	504	G	R	0.2784	6.418	0.9016
LY-CoV016	504	G	S	0.05149	6.418	0.9016
LY-CoV016	504	G	T	0.05976	6.418	0.9016
LY-CoV016	504	G	V	0.6785	6.418	0.9016
LY-CoV016	504	G	W	0.281	6.418	0.9016
LY-CoV016	504	G	Y	0.0881	6.418	0.9016
LY-CoV016	505	Y	F	0.008568	0.0653	0.03176
LY-CoV016	505	Y	H	0.005483	0.0653	0.03176
LY-CoV016	505	Y	M	0	0.0653	0.03176
LY-CoV016	505	Y	N	0.001093	0.0653	0.03176
LY-CoV016	505	Y	Q	0.03176	0.0653	0.03176
LY-CoV016	505	Y	W	0.0184	0.0653	0.03176
LY-CoV016	506	Q	A	0.00321	0.007488	0.00321
LY-CoV016	506	Q	E	0.003185	0.007488	0.00321
LY-CoV016	506	Q	H	0.001093	0.007488	0.00321
LY-CoV016	506	Q	N	0	0.007488	0.00321
LY-CoV016	507	P	A	0.03634	0.03634	0.03634
LY-CoV016	508	Y	A	0.009064	0.02635	0.009064
LY-CoV016	508	Y	F	0.001093	0.02635	0.009064
LY-CoV016	508	Y	H	0.001093	0.02635	0.009064
LY-CoV016	508	Y	M	0.004478	0.02635	0.009064
LY-CoV016	508	Y	N	0.001093	0.02635	0.009064
LY-CoV016	508	Y	T	0.003489	0.02635	0.009064
LY-CoV016	508	Y	V	0.003985	0.02635	0.009064
LY-CoV016	508	Y	W	0.002059	0.02635	0.009064
LY-CoV016	510	V	I	0.004881	0.004881	0.004881
LY-CoV016	512	V	I	0.001553	0.001553	0.001553
LY-CoV016	513	L	I	0.002852	0.008581	0.005729
LY-CoV016	513	L	M	0.005729	0.008581	0.005729
LY-CoV016	514	S	A	0.00308	0.06438	0.02508
LY-CoV016	514	S	C	0.004035	0.06438	0.02508
LY-CoV016	514	S	F	0.02508	0.06438	0.02508
LY-CoV016	514	S	G	0.001093	0.06438	0.02508
LY-CoV016	514	S	H	0.009597	0.06438	0.02508
LY-CoV016	514	S	I	0.001518	0.06438	0.02508
LY-CoV016	514	S	K	0.001093	0.06438	0.02508
LY-CoV016	514	S	L	0.002244	0.06438	0.02508
LY-CoV016	514	S	M	0.004729	0.06438	0.02508
LY-CoV016	514	S	N	0.003362	0.06438	0.02508
LY-CoV016	514	S	Q	0.001093	0.06438	0.02508
LY-CoV016	514	S	R	0.001093	0.06438	0.02508
LY-CoV016	514	S	T	0.001093	0.06438	0.02508
LY-CoV016	514	S	V	0.001093	0.06438	0.02508
LY-CoV016	514	S	W	0.001858	0.06438	0.02508
LY-CoV016	514	S	Y	0.002311	0.06438	0.02508
LY-CoV016	515	F	L	0.005711	0.01098	0.005711
LY-CoV016	515	F	M	0.005267	0.01098	0.005711
LY-CoV016	516	E	D	0.001093	0.03368	0.02418
LY-CoV016	516	E	H	0.02418	0.03368	0.02418
LY-CoV016	516	E	K	0.001093	0.03368	0.02418
LY-CoV016	516	E	N	0.001093	0.03368	0.02418
LY-CoV016	516	E	P	0.001142	0.03368	0.02418
LY-CoV016	516	E	R	0.001265	0.03368	0.02418
LY-CoV016	516	E	S	0.001623	0.03368	0.02418
LY-CoV016	516	E	T	0.002187	0.03368	0.02418
LY-CoV016	517	L	E	0.01211	0.05566	0.02136
LY-CoV016	517	L	H	0.001093	0.05566	0.02136
LY-CoV016	517	L	I	0.001093	0.05566	0.02136
LY-CoV016	517	L	K	0.001093	0.05566	0.02136
LY-CoV016	517	L	M	0.001093	0.05566	0.02136
LY-CoV016	517	L	N	0.02136	0.05566	0.02136
LY-CoV016	517	L	Q	0.007318	0.05566	0.02136
LY-CoV016	517	L	R	0.001862	0.05566	0.02136
LY-CoV016	517	L	S	0.001093	0.05566	0.02136
LY-CoV016	517	L	T	0.004042	0.05566	0.02136
LY-CoV016	517	L	V	0.002419	0.05566	0.02136
LY-CoV016	517	L	Y	0.001093	0.05566	0.02136
LY-CoV016	518	L	F	0.001093	0.03966	0.01099
LY-CoV016	518	L	H	0.01099	0.03966	0.01099
LY-CoV016	518	L	I	0.001999	0.03966	0.01099
LY-CoV016	518	L	K	0.001093	0.03966	0.01099
LY-CoV016	518	L	M	0.001093	0.03966	0.01099
LY-CoV016	518	L	N	0.004614	0.03966	0.01099
LY-CoV016	518	L	P	0.001093	0.03966	0.01099
LY-CoV016	518	L	Q	0.00125	0.03966	0.01099
LY-CoV016	518	L	R	0.002113	0.03966	0.01099
LY-CoV016	518	L	S	0.00419	0.03966	0.01099
LY-CoV016	518	L	T	0.004748	0.03966	0.01099
LY-CoV016	518	L	V	0.001093	0.03966	0.01099
LY-CoV016	518	L	W	0.003199	0.03966	0.01099
LY-CoV016	518	L	Y	0.001093	0.03966	0.01099
LY-CoV016	519	H	C	0.001093	0.1374	0.06839
LY-CoV016	519	H	D	0.06839	0.1374	0.06839
LY-CoV016	519	H	F	0.001093	0.1374	0.06839
LY-CoV016	519	H	I	0.001093	0.1374	0.06839
LY-CoV016	519	H	L	0.001093	0.1374	0.06839
LY-CoV016	519	H	N	0.005925	0.1374	0.06839
LY-CoV016	519	H	P	0.05017	0.1374	0.06839
LY-CoV016	519	H	Q	0.001093	0.1374	0.06839
LY-CoV016	519	H	R	0.001093	0.1374	0.06839
LY-CoV016	519	H	S	0.001093	0.1374	0.06839
LY-CoV016	519	H	T	0.001093	0.1374	0.06839
LY-CoV016	519	H	V	0.003066	0.1374	0.06839
LY-CoV016	519	H	Y	0.001093	0.1374	0.06839
LY-CoV016	520	A	C	0.001093	0.1135	0.0219
LY-CoV016	520	A	D	0.0219	0.1135	0.0219
LY-CoV016	520	A	E	0.00384	0.1135	0.0219
LY-CoV016	520	A	F	0.005086	0.1135	0.0219
LY-CoV016	520	A	G	0	0.1135	0.0219
LY-CoV016	520	A	H	0.001093	0.1135	0.0219
LY-CoV016	520	A	I	0.02062	0.1135	0.0219
LY-CoV016	520	A	K	0.00459	0.1135	0.0219
LY-CoV016	520	A	L	0.001093	0.1135	0.0219
LY-CoV016	520	A	M	0.001093	0.1135	0.0219
LY-CoV016	520	A	N	0.003016	0.1135	0.0219
LY-CoV016	520	A	P	0.0162	0.1135	0.0219
LY-CoV016	520	A	R	0.003458	0.1135	0.0219
LY-CoV016	520	A	S	0.01756	0.1135	0.0219
LY-CoV016	520	A	T	0.001093	0.1135	0.0219
LY-CoV016	520	A	V	0.002279	0.1135	0.0219
LY-CoV016	520	A	Y	0.009489	0.1135	0.0219
LY-CoV016	521	P	C	0.002187	0.02242	0.009253
LY-CoV016	521	P	F	0.001226	0.02242	0.009253
LY-CoV016	521	P	G	0.001093	0.02242	0.009253
LY-CoV016	521	P	H	0.001938	0.02242	0.009253
LY-CoV016	521	P	N	0.001093	0.02242	0.009253
LY-CoV016	521	P	R	0.004511	0.02242	0.009253
LY-CoV016	521	P	S	0.001118	0.02242	0.009253
LY-CoV016	521	P	T	0.009253	0.02242	0.009253
LY-CoV016	522	A	C	0.001343	0.06116	0.03249
LY-CoV016	522	A	D	0.003266	0.06116	0.03249
LY-CoV016	522	A	E	0.001093	0.06116	0.03249
LY-CoV016	522	A	G	0.001093	0.06116	0.03249
LY-CoV016	522	A	H	0.001093	0.06116	0.03249
LY-CoV016	522	A	I	0.001093	0.06116	0.03249
LY-CoV016	522	A	K	0.00158	0.06116	0.03249
LY-CoV016	522	A	L	0.00255	0.06116	0.03249
LY-CoV016	522	A	M	0.003212	0.06116	0.03249
LY-CoV016	522	A	P	0.001093	0.06116	0.03249
LY-CoV016	522	A	R	0.004853	0.06116	0.03249
LY-CoV016	522	A	S	0.003121	0.06116	0.03249
LY-CoV016	522	A	T	0.001093	0.06116	0.03249
LY-CoV016	522	A	V	0.001093	0.06116	0.03249
LY-CoV016	522	A	W	0.001093	0.06116	0.03249
LY-CoV016	522	A	Y	0.03249	0.06116	0.03249
LY-CoV016	523	T	I	0.00226	0.003353	0.00226
LY-CoV016	523	T	Y	0.001093	0.003353	0.00226
LY-CoV016	524	V	A	0.02088	0.02638	0.02088
LY-CoV016	524	V	G	0.001093	0.02638	0.02088
LY-CoV016	524	V	I	0.004402	0.02638	0.02088
LY-CoV016	525	C	A	0.001093	0.009992	0.0031
LY-CoV016	525	C	F	0.001093	0.009992	0.0031
LY-CoV016	525	C	I	0.001425	0.009992	0.0031
LY-CoV016	525	C	L	0.001093	0.009992	0.0031
LY-CoV016	525	C	N	0.001093	0.009992	0.0031
LY-CoV016	525	C	R	0.001093	0.009992	0.0031
LY-CoV016	525	C	S	0.0031	0.009992	0.0031
LY-CoV016	526	G	A	0.001093	0.0134	0.002409
LY-CoV016	526	G	D	0.001093	0.0134	0.002409
LY-CoV016	526	G	E	0.001093	0.0134	0.002409
LY-CoV016	526	G	L	0.001093	0.0134	0.002409
LY-CoV016	526	G	N	0.002123	0.0134	0.002409
LY-CoV016	526	G	P	0.001093	0.0134	0.002409
LY-CoV016	526	G	R	0.002409	0.0134	0.002409
LY-CoV016	526	G	S	0.001214	0.0134	0.002409
LY-CoV016	526	G	V	0.001093	0.0134	0.002409
LY-CoV016	526	G	W	0.001093	0.0134	0.002409
LY-CoV016	527	P	A	0.002982	0.04259	0.005964
LY-CoV016	527	P	C	0.002615	0.04259	0.005964
LY-CoV016	527	P	E	0.001093	0.04259	0.005964
LY-CoV016	527	P	F	0.001093	0.04259	0.005964
LY-CoV016	527	P	G	0.003706	0.04259	0.005964
LY-CoV016	527	P	H	0.005367	0.04259	0.005964
LY-CoV016	527	P	I	0.004753	0.04259	0.005964
LY-CoV016	527	P	K	0.001093	0.04259	0.005964
LY-CoV016	527	P	L	0.005964	0.04259	0.005964
LY-CoV016	527	P	M	0.001093	0.04259	0.005964
LY-CoV016	527	P	N	0.001093	0.04259	0.005964
LY-CoV016	527	P	Q	0.002043	0.04259	0.005964
LY-CoV016	527	P	R	0.001093	0.04259	0.005964
LY-CoV016	527	P	S	0.001335	0.04259	0.005964
LY-CoV016	527	P	T	0.001093	0.04259	0.005964
LY-CoV016	527	P	V	0.001093	0.04259	0.005964
LY-CoV016	527	P	Y	0.00508	0.04259	0.005964
LY-CoV016	528	K	A	0.001093	0.08001	0.02525
LY-CoV016	528	K	C	0.001093	0.08001	0.02525
LY-CoV016	528	K	D	0.003011	0.08001	0.02525
LY-CoV016	528	K	E	0.001093	0.08001	0.02525
LY-CoV016	528	K	G	0.001093	0.08001	0.02525
LY-CoV016	528	K	H	0.004814	0.08001	0.02525
LY-CoV016	528	K	I	0.002929	0.08001	0.02525
LY-CoV016	528	K	L	0.005266	0.08001	0.02525
LY-CoV016	528	K	M	0.001093	0.08001	0.02525
LY-CoV016	528	K	N	0.01311	0.08001	0.02525
LY-CoV016	528	K	P	0.003169	0.08001	0.02525
LY-CoV016	528	K	Q	0.001093	0.08001	0.02525
LY-CoV016	528	K	R	0.00449	0.08001	0.02525
LY-CoV016	528	K	S	0.004933	0.08001	0.02525
LY-CoV016	528	K	T	0.004296	0.08001	0.02525
LY-CoV016	528	K	V	0.001093	0.08001	0.02525
LY-CoV016	528	K	W	0.001093	0.08001	0.02525
LY-CoV016	528	K	Y	0.02525	0.08001	0.02525
LY-CoV016	529	K	C	0.001093	0.1006	0.03956
LY-CoV016	529	K	D	0.004227	0.1006	0.03956
LY-CoV016	529	K	E	0.001093	0.1006	0.03956
LY-CoV016	529	K	F	0.002891	0.1006	0.03956
LY-CoV016	529	K	G	0.001093	0.1006	0.03956
LY-CoV016	529	K	H	0.001093	0.1006	0.03956
LY-CoV016	529	K	I	0.001093	0.1006	0.03956
LY-CoV016	529	K	L	0.01096	0.1006	0.03956
LY-CoV016	529	K	M	0.03956	0.1006	0.03956
LY-CoV016	529	K	N	0.01335	0.1006	0.03956
LY-CoV016	529	K	P	0.001093	0.1006	0.03956
LY-CoV016	529	K	Q	0.001093	0.1006	0.03956
LY-CoV016	529	K	R	0.001093	0.1006	0.03956
LY-CoV016	529	K	S	0.003948	0.1006	0.03956
LY-CoV016	529	K	T	0.007845	0.1006	0.03956
LY-CoV016	529	K	V	0.005287	0.1006	0.03956
LY-CoV016	529	K	W	0.002662	0.1006	0.03956
LY-CoV016	529	K	Y	0.001093	0.1006	0.03956
LY-CoV016	530	S	A	0.001503	0.0364	0.01179
LY-CoV016	530	S	C	0.001093	0.0364	0.01179
LY-CoV016	530	S	D	0.001093	0.0364	0.01179
LY-CoV016	530	S	E	0.001366	0.0364	0.01179
LY-CoV016	530	S	F	0.001093	0.0364	0.01179
LY-CoV016	530	S	G	0.002334	0.0364	0.01179
LY-CoV016	530	S	H	0.001093	0.0364	0.01179
LY-CoV016	530	S	I	0.001093	0.0364	0.01179
LY-CoV016	530	S	K	0.001093	0.0364	0.01179
LY-CoV016	530	S	L	0.001093	0.0364	0.01179
LY-CoV016	530	S	M	0.00373	0.0364	0.01179
LY-CoV016	530	S	N	0.01179	0.0364	0.01179
LY-CoV016	530	S	P	0.001093	0.0364	0.01179
LY-CoV016	530	S	Q	0.001093	0.0364	0.01179
LY-CoV016	530	S	R	0.001093	0.0364	0.01179
LY-CoV016	530	S	T	0.001093	0.0364	0.01179
LY-CoV016	530	S	V	0.001455	0.0364	0.01179
LY-CoV016	530	S	W	0.001093	0.0364	0.01179
LY-CoV016	530	S	Y	0.001093	0.0364	0.01179
LY-CoV016	531	T	A	0.003517	0.0498	0.008641
LY-CoV016	531	T	C	0.001093	0.0498	0.008641
LY-CoV016	531	T	D	0.005028	0.0498	0.008641
LY-CoV016	531	T	E	0.001316	0.0498	0.008641
LY-CoV016	531	T	F	0.008641	0.0498	0.008641
LY-CoV016	531	T	G	0.001093	0.0498	0.008641
LY-CoV016	531	T	H	0.001093	0.0498	0.008641
LY-CoV016	531	T	I	0.001093	0.0498	0.008641
LY-CoV016	531	T	K	0.001692	0.0498	0.008641
LY-CoV016	531	T	L	0.001562	0.0498	0.008641
LY-CoV016	531	T	M	0.001117	0.0498	0.008641
LY-CoV016	531	T	N	0.001093	0.0498	0.008641
LY-CoV016	531	T	P	0.002026	0.0498	0.008641
LY-CoV016	531	T	Q	0.001093	0.0498	0.008641
LY-CoV016	531	T	R	0.005028	0.0498	0.008641
LY-CoV016	531	T	S	0.004271	0.0498	0.008641
LY-CoV016	531	T	V	0.001093	0.0498	0.008641
LY-CoV016	531	T	W	0.006856	0.0498	0.008641
LY-CoV016	531	T	Y	0.001093	0.0498	0.008641
REGN10933 + REGN10987	331	N	A	0.0009848	0.023	0.001678
REGN10933 + REGN10987	331	N	D	0.000977	0.023	0.001678
REGN10933 + REGN10987	331	N	E	0.001563	0.023	0.001678
REGN10933 + REGN10987	331	N	F	0.001522	0.023	0.001678
REGN10933 + REGN10987	331	N	G	0.00136	0.023	0.001678
REGN10933 + REGN10987	331	N	H	0.001489	0.023	0.001678
REGN10933 + REGN10987	331	N	I	0.001568	0.023	0.001678
REGN10933 + REGN10987	331	N	K	0.001398	0.023	0.001678
REGN10933 + REGN10987	331	N	L	0.001591	0.023	0.001678
REGN10933 + REGN10987	331	N	M	0.001498	0.023	0.001678
REGN10933 + REGN10987	331	N	P	0.001465	0.023	0.001678
REGN10933 + REGN10987	331	N	Q	0.001478	0.023	0.001678
REGN10933 + REGN10987	331	N	R	0.001587	0.023	0.001678
REGN10933 + REGN10987	331	N	S	0.001466	0.023	0.001678
REGN10933 + REGN10987	331	N	T	0.001376	0.023	0.001678
REGN10933 + REGN10987	331	N	V	0.001678	0.023	0.001678
REGN10933 + REGN10987	332	I	A	0.001488	0.02754	0.001833
REGN10933 + REGN10987	332	I	C	0.001392	0.02754	0.001833
REGN10933 + REGN10987	332	I	D	0.001546	0.02754	0.001833
REGN10933 + REGN10987	332	I	E	0.001833	0.02754	0.001833
REGN10933 + REGN10987	332	I	F	0.001504	0.02754	0.001833
REGN10933 + REGN10987	332	I	G	0.00163	0.02754	0.001833
REGN10933 + REGN10987	332	I	H	0.001567	0.02754	0.001833
REGN10933 + REGN10987	332	I	K	0.001564	0.02754	0.001833
REGN10933 + REGN10987	332	I	L	0.001462	0.02754	0.001833
REGN10933 + REGN10987	332	I	M	0.001494	0.02754	0.001833
REGN10933 + REGN10987	332	I	N	0.001481	0.02754	0.001833
REGN10933 + REGN10987	332	I	P	0.00136	0.02754	0.001833
REGN10933 + REGN10987	332	I	Q	0.00129	0.02754	0.001833
REGN10933 + REGN10987	332	I	R	0.0008915	0.02754	0.001833
REGN10933 + REGN10987	332	I	S	0.0008632	0.02754	0.001833
REGN10933 + REGN10987	332	I	T	0.00152	0.02754	0.001833
REGN10933 + REGN10987	332	I	V	0.001488	0.02754	0.001833
REGN10933 + REGN10987	332	I	W	0.001416	0.02754	0.001833
REGN10933 + REGN10987	332	I	Y	0.001753	0.02754	0.001833
REGN10933 + REGN10987	333	T	A	0.001378	0.02645	0.001537
REGN10933 + REGN10987	333	T	C	0.001474	0.02645	0.001537
REGN10933 + REGN10987	333	T	D	0.001456	0.02645	0.001537
REGN10933 + REGN10987	333	T	E	0.001497	0.02645	0.001537
REGN10933 + REGN10987	333	T	F	0.001335	0.02645	0.001537
REGN10933 + REGN10987	333	T	G	0.0015	0.02645	0.001537
REGN10933 + REGN10987	333	T	H	0.001535	0.02645	0.001537
REGN10933 + REGN10987	333	T	K	0.001492	0.02645	0.001537
REGN10933 + REGN10987	333	T	L	0.001537	0.02645	0.001537
REGN10933 + REGN10987	333	T	M	0.00147	0.02645	0.001537
REGN10933 + REGN10987	333	T	N	0.001459	0.02645	0.001537
REGN10933 + REGN10987	333	T	P	0.001419	0.02645	0.001537
REGN10933 + REGN10987	333	T	Q	0.001497	0.02645	0.001537
REGN10933 + REGN10987	333	T	R	0.001516	0.02645	0.001537
REGN10933 + REGN10987	333	T	S	0.00147	0.02645	0.001537
REGN10933 + REGN10987	333	T	V	0.001531	0.02645	0.001537
[truncated: 5,793 more rows]
